# Supplementary material for: 2-(4-Meth­oxy­phen­yl)-1-pentyl-4,5-di­phenyl-1H-imidazole
Source: Acta Crystallogr Sect E Struct Rep Online. 2012 Dec 5;69(Pt 1):o5–6. doi: 10.1107/S1600536812049100 (PMC3588259; doi:10.1107/S1600536812049100)
Supplement: Supplementary file 1 [file e-69-000o5-sup1.cif]

##############################################################################
#                                                                            #
# This CIF contains the data in a paper accepted for publication in          #
# Acta Crystallographica Section E. It conforms to the requirements of       #
# Notes for Authors for Acta Crystallographica Section E, and has been       #
# peer reviewed under the auspices of the IUCr Commission on Journals.       #
#                                                                            #
# Full details of the Crystallographic Information File format               #
# are given in the paper "The Crystallographic Information File (CIF):       #
# a New Standard Archive File for Crystallography" by S. R. Hall, F. H.      #
# Allen and I. D. Brown [Acta Cryst. (1991), A47, 655-685].                  #
#                                                                            #
# The current version of the core CIF dictionary is obtainable from          #
# ftp://ftp.iucr.org/pub/cif_core.dic.                                       #
#                                                                            #
# Software is freely available for graphical display of the structure(s)     #
# in this CIF. For information consult the CIF software page                 #
# http://www.iucr.org/resources/cif/software.                                #
#                                                                            #
# This file may be used for bona fide research purposes within the           #
# scientific community so long as proper attribution is given to the journal # 
# article from which it was obtained.                                        #
#                                                                            #
##############################################################################
data_global
_audit_creation_method     SHELXL-97
_journal_date_recd_electronic     2012-11-27
_journal_date_accepted     2012-11-29
_journal_name_full     'Acta Crystallographica, Section E'
_journal_year     2013
_journal_volume     69
_journal_issue      1
_journal_page_first     o5
_journal_page_last     o6
_journal_paper_category     QO
_journal_paper_doi     10.1107/S1600536812049100
_journal_coeditor_code     BT6874
_publ_contact_author_name     'Shaaban K. Mohamed'
_publ_contact_author_address
;
Chemistry Department,
Faculty of Science,
Minia University,
El-Minia,
Egypt
;
_publ_contact_author_email     shaabankamel@yahoo.com
_publ_contact_author_fax     ?
_publ_contact_author_phone     ?
_publ_section_title
;
2-(4-Methoxyphenyl)-1-pentyl-4,5-diphenyl-1<i>H</i>-imidazole
;
loop_
    _publ_author_name
    _publ_author_address
    'Simpson, Jim'
;       Department of Chemistry
        University of Otago
        PO Box 56
        Dunedin
        New Zealand
;
    'Shaaban K. Mohamed'
;
       Chemistry Department,
       Faculty of Science,
       Minia University,
       El-Minia,
       Egypt
       Chemistry and Environmental Division,
       Manchester Metropolitan University,
       Manchester M1 5GD,
       England
;
    'Marzouk, Adel A.'
;       Pharmaceutical Chemistry Department,
        Faculty of Pharmacy,
        Al Azhar University,
        Egypt
;
    'Talybov, Avtandil H.'
;       Manedaliev Institute of Petrochemical Processes,
        National Academy of Sciences of Azerbaijan,
        Baku,
        Azerbaijan
;
    'Abdelhamid, Antar A. '
;       Chemistry Department,
        Faculty of Science,
        Sohag University,
        Sohag 82524,
        Egypt
;
data_I
_chemical_name_systematic
;
2-(4-Methoxyphenyl)-1-pentyl-4,5-diphenyl-1<i>H</i>-imidazole
;
_chemical_name_common     ?
_chemical_formula_moiety     'C27 H28 N2 O'
_chemical_formula_sum     'C27 H28 N2 O'
_chemical_formula_iupac     'C27 H28 N2 O'
_chemical_formula_weight     396.51
_chemical_melting_point     ?
_symmetry_cell_setting     triclinic
_symmetry_space_group_name_H-M     'P -1'
_symmetry_space_group_name_Hall     '-P 1'
loop_
    _symmetry_equiv_pos_as_xyz
    'x, y, z'
    '-x, -y, -z'
_cell_length_a     9.7214(19)
_cell_length_b     10.7390(10)
_cell_length_c     11.7367(10)
_cell_angle_alpha     114.069(4)
_cell_angle_beta     99.021(6)
_cell_angle_gamma     95.425(6)
_cell_volume     1087.7(3)
_cell_formula_units_Z     2
_cell_measurement_reflns_used     3238
_cell_measurement_theta_min     2.57
_cell_measurement_theta_max     26.13
_cell_measurement_temperature     93(2)
_exptl_crystal_description     'rectangular plate'
_exptl_crystal_colour     colourless
_exptl_crystal_size_max     0.47
_exptl_crystal_size_mid     0.18
_exptl_crystal_size_min     0.08
_exptl_crystal_density_diffrn     1.211
_exptl_crystal_density_meas     ?
_exptl_crystal_density_method     'not measured'
_exptl_crystal_F_000     424
_exptl_absorpt_coefficient_mu     0.073
_exptl_absorpt_correction_type     multi-scan
_exptl_absorpt_process_details     '(SADABS; Bruker, 2011)'
_exptl_absorpt_correction_T_min     0.6189
_exptl_absorpt_correction_T_max     0.7456
_exptl_special_details     ?
_diffrn_ambient_temperature     93(2)
_diffrn_radiation_type     MoK\a
_diffrn_radiation_wavelength     0.71073
_diffrn_radiation_source     'fine-focus sealed tube'
_diffrn_radiation_monochromator     graphite
_diffrn_measurement_device_type     'Bruker APEXII CCD area-detector'
_diffrn_measurement_method     '\w scans'
_diffrn_detector_area_resol_mean     ?
_diffrn_reflns_number     15574
_diffrn_reflns_av_R_equivalents     0.0425
_diffrn_reflns_av_sigmaI/netI     0.0514
_diffrn_reflns_theta_min     3.09
_diffrn_reflns_theta_max     27.63
_diffrn_reflns_theta_full     27.63
_diffrn_measured_fraction_theta_max     0.983
_diffrn_measured_fraction_theta_full     0.983
_diffrn_reflns_limit_h_min     -12
_diffrn_reflns_limit_h_max     12
_diffrn_reflns_limit_k_min     -13
_diffrn_reflns_limit_k_max     14
_diffrn_reflns_limit_l_min     -15
_diffrn_reflns_limit_l_max     15
_diffrn_standards_number     0
_diffrn_standards_interval_count     ?
_diffrn_standards_interval_time     ?
_diffrn_standards_decay_%     ?
_refine_special_details
;
Refinement of <i>F</i>^2^ against ALL reflections. The weighted <i>R</i>-factor
<i>wR</i> and goodness of fit <i>S</i> are based on <i>F</i>^2^, conventional
<i>R</i>-factors <i>R</i> are based on <i>F</i>, with <i>F</i> set to zero for
negative <i>F</i>^2^. The threshold expression of <i>F</i>^2^ >
\s(<i>F</i>^2^) is used only for calculating <i>R</i>-factors(gt) <i>etc</i>.
and is not relevant to the choice of reflections for refinement.
<i>R</i>-factors based on <i>F</i>^2^ are statistically about twice as large
as those based on <i>F</i>, and <i>R</i>- factors based on ALL data will be
even larger.
;
_reflns_number_total     4968
_reflns_number_gt     3542
_reflns_threshold_expression     I>2\s(I)
_refine_ls_structure_factor_coef     Fsqd
_refine_ls_matrix_type     full
_refine_ls_R_factor_all     0.0713
_refine_ls_R_factor_gt     0.0480
_refine_ls_wR_factor_gt     0.1181
_refine_ls_wR_factor_ref     0.1320
_refine_ls_goodness_of_fit_ref     1.057
_refine_ls_restrained_S_all     1.057
_refine_ls_number_reflns     4968
_refine_ls_number_parameters     273
_refine_ls_number_restraints     0
_refine_ls_hydrogen_treatment     constr
_refine_ls_weighting_scheme     calc
_refine_ls_weighting_details
         'calc w=1/[\s^2^(Fo^2^)+(0.0663P)^2^+0.0245P] where P=(Fo^2^+2Fc^2^)/3'
_atom_sites_solution_hydrogens     geom
_atom_sites_solution_primary     direct
_atom_sites_solution_secondary     difmap
_refine_ls_shift/su_max     0.000
_refine_ls_shift/su_mean     0.000
_refine_diff_density_max     0.207
_refine_diff_density_min     -0.253
_refine_ls_extinction_method     none
_refine_ls_extinction_coef     ?
loop_
    _atom_type_symbol
    _atom_type_description
    _atom_type_scat_dispersion_real
    _atom_type_scat_dispersion_imag
    _atom_type_scat_source
    'C' 'C' 0.0033 0.0016
                         'International Tables Vol C Tables 4.2.6.8 and 6.1.1.4'
    'H' 'H' 0.0000 0.0000
                         'International Tables Vol C Tables 4.2.6.8 and 6.1.1.4'
    'N' 'N' 0.0061 0.0033
                         'International Tables Vol C Tables 4.2.6.8 and 6.1.1.4'
    'O' 'O' 0.0106 0.0060
                         'International Tables Vol C Tables 4.2.6.8 and 6.1.1.4'
_computing_data_collection     'APEX2 (Bruker, 2011)'
_computing_cell_refinement     'APEX2 and SAINT (Bruker, 2011)'
_computing_data_reduction     'SAINT (Bruker, 2011)'
_computing_structure_solution
;
SHELXS97 (Sheldrick, 2008) and <i>TITAN2000</i> (Hunter & Simpson,
1999)
;
_computing_structure_refinement
;
SHELXL97 (Sheldrick, 2008) and <i>TITAN2000</i> (Hunter & Simpson,
1999)
;
_computing_molecular_graphics
;
SHELXTL (Sheldrick, 2008) and <i>Mercury</i> (Macrae <i>et al.</i>,
2008)
;
_computing_publication_material
;
SHELXL97 (Sheldrick, 2008), enCIFer (Allen <i>et al.</i>, 2004),
PLATON (Spek, 2009) and publCIF (Westrip, 2010)
;
loop_
    _atom_site_type_symbol
    _atom_site_label
    _atom_site_fract_x
    _atom_site_fract_y
    _atom_site_fract_z
    _atom_site_U_iso_or_equiv
    _atom_site_adp_type
    _atom_site_calc_flag
    _atom_site_refinement_flags
    _atom_site_occupancy
    _atom_site_symmetry_multiplicity
    _atom_site_disorder_assembly
    _atom_site_disorder_group
    C C1 0.65447(14) 1.04609(14) 0.93573(12) 0.0209(3) Uani d . 1 1 . .
    C C2 0.63626(14) 0.90460(14) 0.87092(12) 0.0208(3) Uani d . 1 1 . .
    N N2 0.73101(12) 0.86376(11) 0.94408(10) 0.0214(3) Uani d . 1 1 . .
    C C3 0.80178(14) 0.98139(14) 1.04912(13) 0.0206(3) Uani d . 1 1 . .
    N N1 0.75725(12) 1.09265(12) 1.04654(10) 0.0218(3) Uani d . 1 1 . .
    C C4 0.58701(15) 1.14575(14) 0.89992(12) 0.0213(3) Uani d . 1 1 . .
    C C5 0.65877(16) 1.28159(15) 0.94687(13) 0.0252(3) Uani d . 1 1 . .
    H H5 0.7490 1.3086 1.0031 0.030 Uiso calc R 1 1 . .
    C C6 0.60042(16) 1.37763(15) 0.91278(14) 0.0276(3) Uani d . 1 1 . .
    H H6 0.6507 1.4696 0.9454 0.033 Uiso calc R 1 1 . .
    C C7 0.46848(16) 1.33933(16) 0.83088(14) 0.0290(4) Uani d . 1 1 . .
    H H7 0.4288 1.4045 0.8064 0.035 Uiso calc R 1 1 . .
    C C8 0.39535(17) 1.20596(16) 0.78529(14) 0.0283(4) Uani d . 1 1 . .
    H H8 0.3045 1.1798 0.7302 0.034 Uiso calc R 1 1 . .
    C C9 0.45371(15) 1.11015(15) 0.81940(13) 0.0244(3) Uani d . 1 1 . .
    H H9 0.4022 1.0188 0.7875 0.029 Uiso calc R 1 1 . .
    C C10 0.54830(15) 0.80462(14) 0.74497(13) 0.0210(3) Uani d . 1 1 . .
    C C11 0.42624(16) 0.71869(15) 0.73438(14) 0.0279(4) Uani d . 1 1 . .
    H H11 0.3970 0.7226 0.8091 0.033 Uiso calc R 1 1 . .
    C C12 0.34667(17) 0.62676(16) 0.61431(15) 0.0334(4) Uani d . 1 1 . .
    H H12 0.2637 0.5677 0.6077 0.040 Uiso calc R 1 1 . .
    C C13 0.38700(17) 0.62053(16) 0.50497(14) 0.0310(4) Uani d . 1 1 . .
    H H13 0.3321 0.5577 0.4233 0.037 Uiso calc R 1 1 . .
    C C14 0.50733(17) 0.70598(16) 0.51489(14) 0.0329(4) Uani d . 1 1 . .
    H H14 0.5353 0.7026 0.4398 0.040 Uiso calc R 1 1 . .
    C C15 0.58783(16) 0.79690(15) 0.63386(13) 0.0280(4) Uani d . 1 1 . .
    H H15 0.6713 0.8548 0.6396 0.034 Uiso calc R 1 1 . .
    C C16 0.90797(15) 0.98543(14) 1.15551(13) 0.0216(3) Uani d . 1 1 . .
    C C17 1.00822(15) 0.89913(15) 1.14112(13) 0.0240(3) Uani d . 1 1 . .
    H H17 1.0102 0.8329 1.0579 0.029 Uiso calc R 1 1 . .
    C C18 1.10545(15) 0.90705(15) 1.24484(13) 0.0249(3) Uani d . 1 1 . .
    H H18 1.1723 0.8462 1.2326 0.030 Uiso calc R 1 1 . .
    C C19 1.10445(15) 1.00433(15) 1.36650(13) 0.0243(3) Uani d . 1 1 . .
    O O119 1.19783(10) 1.02238(11) 1.47489(9) 0.0288(3) Uani d . 1 1 . .
    C C119 1.28969(17) 0.92355(17) 1.46185(15) 0.0351(4) Uani d . 1 1 . .
    H H11A 1.2332 0.8303 1.4256 0.053 Uiso calc R 1 1 . .
    H H11B 1.3471 0.9442 1.5459 0.053 Uiso calc R 1 1 . .
    H H11C 1.3518 0.9283 1.4050 0.053 Uiso calc R 1 1 . .
    C C20 1.00777(15) 1.09470(15) 1.38280(13) 0.0255(3) Uani d . 1 1 . .
    H H20 1.0087 1.1633 1.4658 0.031 Uiso calc R 1 1 . .
    C C21 0.91080(15) 1.08526(15) 1.27931(13) 0.0242(3) Uani d . 1 1 . .
    H H21 0.8450 1.1471 1.2918 0.029 Uiso calc R 1 1 . .
    C C22 0.75400(15) 0.72148(14) 0.90983(13) 0.0228(3) Uani d . 1 1 . .
    H H22A 0.6625 0.6574 0.8669 0.027 Uiso calc R 1 1 . .
    H H22B 0.7908 0.7114 0.9886 0.027 Uiso calc R 1 1 . .
    C C23 0.85838(15) 0.68150(14) 0.82145(13) 0.0241(3) Uani d . 1 1 . .
    H H23A 0.8103 0.6648 0.7344 0.029 Uiso calc R 1 1 . .
    H H23B 0.9379 0.7599 0.8518 0.029 Uiso calc R 1 1 . .
    C C24 0.91712(16) 0.55285(15) 0.81503(14) 0.0260(3) Uani d . 1 1 . .
    H H24A 0.9624 0.5680 0.9024 0.031 Uiso calc R 1 1 . .
    H H24B 0.8381 0.4734 0.7814 0.031 Uiso calc R 1 1 . .
    C C25 1.02476(16) 0.51780(16) 0.73060(14) 0.0311(4) Uani d . 1 1 . .
    H H25A 0.9762 0.4906 0.6411 0.037 Uiso calc R 1 1 . .
    H H25B 1.0966 0.6017 0.7571 0.037 Uiso calc R 1 1 . .
    C C26 1.09912(18) 0.40151(16) 0.73654(16) 0.0359(4) Uani d . 1 1 . .
    H H26A 1.1529 0.4301 0.8237 0.054 Uiso calc R 1 1 . .
    H H26B 1.1637 0.3809 0.6775 0.054 Uiso calc R 1 1 . .
    H H26C 1.0286 0.3185 0.7122 0.054 Uiso calc R 1 1 . .
loop_
    _atom_site_aniso_label
    _atom_site_aniso_U_11
    _atom_site_aniso_U_22
    _atom_site_aniso_U_33
    _atom_site_aniso_U_12
    _atom_site_aniso_U_13
    _atom_site_aniso_U_23
    C1 0.0207(7) 0.0229(7) 0.0170(7) 0.0013(6) 0.0033(6) 0.0072(6)
    C2 0.0205(7) 0.0251(7) 0.0170(7) 0.0031(6) 0.0037(5) 0.0097(6)
    N2 0.0241(6) 0.0216(6) 0.0168(6) 0.0025(5) 0.0030(5) 0.0075(5)
    C3 0.0221(7) 0.0216(7) 0.0172(7) 0.0025(6) 0.0059(6) 0.0071(6)
    N1 0.0229(6) 0.0238(6) 0.0180(6) 0.0035(5) 0.0047(5) 0.0081(5)
    C4 0.0243(7) 0.0244(7) 0.0154(7) 0.0067(6) 0.0074(6) 0.0070(6)
    C5 0.0268(8) 0.0255(8) 0.0196(7) 0.0052(6) 0.0032(6) 0.0066(6)
    C6 0.0352(9) 0.0212(7) 0.0255(8) 0.0044(6) 0.0090(7) 0.0083(6)
    C7 0.0373(9) 0.0294(8) 0.0235(8) 0.0136(7) 0.0083(7) 0.0124(7)
    C8 0.0292(8) 0.0331(8) 0.0209(7) 0.0088(7) 0.0034(6) 0.0098(7)
    C9 0.0259(8) 0.0235(8) 0.0211(7) 0.0045(6) 0.0054(6) 0.0067(6)
    C10 0.0229(7) 0.0201(7) 0.0182(7) 0.0053(6) 0.0031(6) 0.0067(6)
    C11 0.0296(8) 0.0271(8) 0.0222(7) 0.0021(6) 0.0084(6) 0.0056(6)
    C12 0.0265(8) 0.0299(8) 0.0327(9) -0.0018(7) 0.0048(7) 0.0047(7)
    C13 0.0321(9) 0.0293(8) 0.0208(7) 0.0055(7) -0.0042(6) 0.0038(6)
    C14 0.0405(9) 0.0363(9) 0.0184(7) 0.0037(7) 0.0042(7) 0.0096(7)
    C15 0.0292(8) 0.0305(8) 0.0223(7) -0.0008(6) 0.0031(6) 0.0116(7)
    C16 0.0223(7) 0.0227(7) 0.0187(7) 0.0009(6) 0.0033(6) 0.0089(6)
    C17 0.0254(8) 0.0257(8) 0.0177(7) 0.0023(6) 0.0049(6) 0.0065(6)
    C18 0.0225(8) 0.0286(8) 0.0238(7) 0.0046(6) 0.0053(6) 0.0114(6)
    C19 0.0217(7) 0.0316(8) 0.0189(7) -0.0009(6) 0.0008(6) 0.0128(6)
    O119 0.0271(6) 0.0383(6) 0.0204(5) 0.0066(5) 0.0007(4) 0.0135(5)
    C119 0.0310(9) 0.0456(10) 0.0290(8) 0.0105(8) -0.0007(7) 0.0180(8)
    C20 0.0277(8) 0.0267(8) 0.0185(7) 0.0024(6) 0.0055(6) 0.0064(6)
    C21 0.0243(8) 0.0255(7) 0.0210(7) 0.0040(6) 0.0048(6) 0.0084(6)
    C22 0.0249(7) 0.0206(7) 0.0214(7) 0.0022(6) 0.0013(6) 0.0092(6)
    C23 0.0268(8) 0.0234(7) 0.0188(7) 0.0033(6) 0.0026(6) 0.0068(6)
    C24 0.0276(8) 0.0263(8) 0.0227(7) 0.0054(6) 0.0037(6) 0.0095(6)
    C25 0.0320(9) 0.0300(8) 0.0292(8) 0.0073(7) 0.0080(7) 0.0097(7)
    C26 0.0339(9) 0.0317(9) 0.0369(9) 0.0088(7) 0.0076(7) 0.0091(7)
_geom_special_details
;
All e.s.d.'s (except the e.s.d. in the dihedral angle between two l.s. planes)
are estimated using the full covariance matrix. The cell e.s.d.'s are taken
into account individually in the estimation of e.s.d.'s in distances, angles
and torsion angles; correlations between e.s.d.'s in cell parameters are only
used when they are defined by crystal symmetry. An approximate (isotropic)
treatment of cell e.s.d.'s is used for estimating e.s.d.'s involving l.s.
planes.
;
loop_
    _geom_bond_atom_site_label_1
    _geom_bond_atom_site_label_2
    _geom_bond_site_symmetry_2
    _geom_bond_distance
    _geom_bond_publ_flag
    C1 C2 . 1.3721(19) ?
    C1 N1 . 1.3811(17) ?
    C1 C4 . 1.4716(19) ?
    C2 N2 . 1.3833(17) ?
    C2 C10 . 1.4848(18) ?
    N2 C3 . 1.3742(17) ?
    N2 C22 . 1.4622(17) ?
    C3 N1 . 1.3188(17) ?
    C3 C16 . 1.4730(19) ?
    C4 C9 . 1.3950(19) ?
    C4 C5 . 1.396(2) ?
    C5 C6 . 1.386(2) ?
    C5 H5 . 0.9500 ?
    C6 C7 . 1.389(2) ?
    C6 H6 . 0.9500 ?
    C7 C8 . 1.381(2) ?
    C7 H7 . 0.9500 ?
    C8 C9 . 1.384(2) ?
    C8 H8 . 0.9500 ?
    C9 H9 . 0.9500 ?
    C10 C15 . 1.389(2) ?
    C10 C11 . 1.389(2) ?
    C11 C12 . 1.392(2) ?
    C11 H11 . 0.9500 ?
    C12 C13 . 1.378(2) ?
    C12 H12 . 0.9500 ?
    C13 C14 . 1.375(2) ?
    C13 H13 . 0.9500 ?
    C14 C15 . 1.384(2) ?
    C14 H14 . 0.9500 ?
    C15 H15 . 0.9500 ?
    C16 C17 . 1.390(2) ?
    C16 C21 . 1.4045(19) ?
    C17 C18 . 1.3864(19) ?
    C17 H17 . 0.9500 ?
    C18 C19 . 1.386(2) ?
    C18 H18 . 0.9500 ?
    C19 O119 . 1.3724(16) ?
    C19 C20 . 1.393(2) ?
    O119 C119 . 1.4272(18) ?
    C119 H11A . 0.9800 ?
    C119 H11B . 0.9800 ?
    C119 H11C . 0.9800 ?
    C20 C21 . 1.3772(19) ?
    C20 H20 . 0.9500 ?
    C21 H21 . 0.9500 ?
    C22 C23 . 1.529(2) ?
    C22 H22A . 0.9900 ?
    C22 H22B . 0.9900 ?
    C23 C24 . 1.5225(19) ?
    C23 H23A . 0.9900 ?
    C23 H23B . 0.9900 ?
    C24 C25 . 1.521(2) ?
    C24 H24A . 0.9900 ?
    C24 H24B . 0.9900 ?
    C25 C26 . 1.521(2) ?
    C25 H25A . 0.9900 ?
    C25 H25B . 0.9900 ?
    C26 H26A . 0.9800 ?
    C26 H26B . 0.9800 ?
    C26 H26C . 0.9800 ?
loop_
    _geom_angle_atom_site_label_1
    _geom_angle_atom_site_label_2
    _geom_angle_atom_site_label_3
    _geom_angle_site_symmetry_1
    _geom_angle_site_symmetry_3
    _geom_angle
    _geom_angle_publ_flag
    C2 C1 N1 . . 110.31(12) ?
    C2 C1 C4 . . 129.52(12) ?
    N1 C1 C4 . . 120.10(12) ?
    C1 C2 N2 . . 105.42(11) ?
    C1 C2 C10 . . 132.42(13) ?
    N2 C2 C10 . . 121.98(12) ?
    C3 N2 C2 . . 107.27(11) ?
    C3 N2 C22 . . 127.52(12) ?
    C2 N2 C22 . . 125.14(11) ?
    N1 C3 N2 . . 111.01(12) ?
    N1 C3 C16 . . 123.28(12) ?
    N2 C3 C16 . . 125.62(12) ?
    C3 N1 C1 . . 105.98(11) ?
    C9 C4 C5 . . 118.02(13) ?
    C9 C4 C1 . . 122.72(13) ?
    C5 C4 C1 . . 119.25(13) ?
    C6 C5 C4 . . 121.02(13) ?
    C6 C5 H5 . . 119.5 ?
    C4 C5 H5 . . 119.5 ?
    C5 C6 C7 . . 119.98(14) ?
    C5 C6 H6 . . 120.0 ?
    C7 C6 H6 . . 120.0 ?
    C8 C7 C6 . . 119.63(14) ?
    C8 C7 H7 . . 120.2 ?
    C6 C7 H7 . . 120.2 ?
    C7 C8 C9 . . 120.34(14) ?
    C7 C8 H8 . . 119.8 ?
    C9 C8 H8 . . 119.8 ?
    C8 C9 C4 . . 121.00(14) ?
    C8 C9 H9 . . 119.5 ?
    C4 C9 H9 . . 119.5 ?
    C15 C10 C11 . . 118.59(13) ?
    C15 C10 C2 . . 119.43(13) ?
    C11 C10 C2 . . 121.97(13) ?
    C10 C11 C12 . . 120.06(14) ?
    C10 C11 H11 . . 120.0 ?
    C12 C11 H11 . . 120.0 ?
    C13 C12 C11 . . 120.69(15) ?
    C13 C12 H12 . . 119.7 ?
    C11 C12 H12 . . 119.7 ?
    C14 C13 C12 . . 119.50(14) ?
    C14 C13 H13 . . 120.2 ?
    C12 C13 H13 . . 120.2 ?
    C13 C14 C15 . . 120.24(15) ?
    C13 C14 H14 . . 119.9 ?
    C15 C14 H14 . . 119.9 ?
    C14 C15 C10 . . 120.91(15) ?
    C14 C15 H15 . . 119.5 ?
    C10 C15 H15 . . 119.5 ?
    C17 C16 C21 . . 117.68(13) ?
    C17 C16 C3 . . 124.27(12) ?
    C21 C16 C3 . . 118.03(13) ?
    C18 C17 C16 . . 121.84(13) ?
    C18 C17 H17 . . 119.1 ?
    C16 C17 H17 . . 119.1 ?
    C19 C18 C17 . . 119.52(14) ?
    C19 C18 H18 . . 120.2 ?
    C17 C18 H18 . . 120.2 ?
    O119 C19 C18 . . 124.04(13) ?
    O119 C19 C20 . . 116.28(12) ?
    C18 C19 C20 . . 119.63(13) ?
    C19 O119 C119 . . 117.07(11) ?
    O119 C119 H11A . . 109.5 ?
    O119 C119 H11B . . 109.5 ?
    H11A C119 H11B . . 109.5 ?
    O119 C119 H11C . . 109.5 ?
    H11A C119 H11C . . 109.5 ?
    H11B C119 H11C . . 109.5 ?
    C21 C20 C19 . . 120.41(13) ?
    C21 C20 H20 . . 119.8 ?
    C19 C20 H20 . . 119.8 ?
    C20 C21 C16 . . 120.87(14) ?
    C20 C21 H21 . . 119.6 ?
    C16 C21 H21 . . 119.6 ?
    N2 C22 C23 . . 112.03(12) ?
    N2 C22 H22A . . 109.2 ?
    C23 C22 H22A . . 109.2 ?
    N2 C22 H22B . . 109.2 ?
    C23 C22 H22B . . 109.2 ?
    H22A C22 H22B . . 107.9 ?
    C24 C23 C22 . . 113.10(12) ?
    C24 C23 H23A . . 109.0 ?
    C22 C23 H23A . . 109.0 ?
    C24 C23 H23B . . 109.0 ?
    C22 C23 H23B . . 109.0 ?
    H23A C23 H23B . . 107.8 ?
    C25 C24 C23 . . 112.34(12) ?
    C25 C24 H24A . . 109.1 ?
    C23 C24 H24A . . 109.1 ?
    C25 C24 H24B . . 109.1 ?
    C23 C24 H24B . . 109.1 ?
    H24A C24 H24B . . 107.9 ?
    C26 C25 C24 . . 113.26(14) ?
    C26 C25 H25A . . 108.9 ?
    C24 C25 H25A . . 108.9 ?
    C26 C25 H25B . . 108.9 ?
    C24 C25 H25B . . 108.9 ?
    H25A C25 H25B . . 107.7 ?
    C25 C26 H26A . . 109.5 ?
    C25 C26 H26B . . 109.5 ?
    H26A C26 H26B . . 109.5 ?
    C25 C26 H26C . . 109.5 ?
    H26A C26 H26C . . 109.5 ?
    H26B C26 H26C . . 109.5 ?
loop_
    _geom_hbond_atom_site_label_D
    _geom_hbond_atom_site_label_H
    _geom_hbond_atom_site_label_A
    _geom_hbond_site_symmetry_A
    _geom_hbond_distance_DH
    _geom_hbond_distance_HA
    _geom_hbond_distance_DA
    _geom_hbond_angle_DHA
    C15 H15 O119 2_777 0.95 2.61 3.4393(19) 145.6
_iucr_refine_instructions_details
;
TITL SHG1 in P-1
REM  collected with \f and \w scans
CELL 0.71073   9.7214  10.7390  11.7367 114.069  99.021  95.425
ZERR    2.00   0.0019   0.0010   0.0010   0.004   0.006   0.006
LATT  1
SFAC C H N O
UNIT 54 56 4 2
TEMP -180
size 0.47 0.18 0.08
acta 55
L.S. 12
BOND $H
FMAP 2
PLAN 10
mpla  c4 c5 c6 c7 c8 c9
mpla c1 c2 n1 n2 c3
mpla c10 c11 c12 c13 c14 c15
mpla c1 c2 n1 n2 c3
mpla 6  c16 c17 c18 c19 c20 c21 o119 c119
mpla c1 c2 n1 n2 c3
mpla c22 c23 c24 c25 c26
eqiv $1 2-x,2-y,2-z
htab c15 o119_$1
WGHT    0.066700    0.007000
FVAR       0.23475
C1    1    0.654469    1.046094    0.935752    11.00000    0.02069    0.02286 =
         0.01698    0.00716    0.00335    0.00128
C2    1    0.636244    0.904603    0.870936    11.00000    0.02045    0.02521 =
         0.01707    0.00976    0.00371    0.00312
N2    3    0.731008    0.863771    0.944081    11.00000    0.02415    0.02157 =
         0.01674    0.00748    0.00292    0.00251
C3    1    0.801774    0.981399    1.049134    11.00000    0.02206    0.02154 =
         0.01727    0.00712    0.00591    0.00243
N1    3    0.757241    1.092653    1.046545    11.00000    0.02289    0.02376 =
         0.01795    0.00815    0.00475    0.00348
C4    1    0.586996    1.145756    0.899923    11.00000    0.02430    0.02441 =
         0.01539    0.00701    0.00743    0.00670
C5    1    0.658775    1.281586    0.946868    11.00000    0.02682    0.02550 =
         0.01957    0.00661    0.00323    0.00522
AFIX  43
H5    2    0.748987    1.308606    1.003043    11.00000   -1.20000
AFIX   0
C6    1    0.600420    1.377613    0.912764    11.00000    0.03519    0.02122 =
         0.02552    0.00832    0.00897    0.00441
AFIX  43
H6    2    0.650653    1.469599    0.945394    11.00000   -1.20000
AFIX   0
C7    1    0.468498    1.339307    0.830876    11.00000    0.03732    0.02940 =
         0.02357    0.01240    0.00833    0.01364
AFIX  43
H7    2    0.428803    1.404515    0.806377    11.00000   -1.20000
AFIX   0
C8    1    0.395369    1.205956    0.785281    11.00000    0.02928    0.03305 =
         0.02085    0.00983    0.00343    0.00883
AFIX  43
H8    2    0.304537    1.179806    0.730203    11.00000   -1.20000
AFIX   0
C9    1    0.453720    1.110165    0.819406    11.00000    0.02598    0.02344 =
         0.02112    0.00670    0.00539    0.00452
AFIX  43
H9    2    0.402216    1.018785    0.787506    11.00000   -1.20000
AFIX   0
C10   1    0.548294    0.804617    0.744965    11.00000    0.02294    0.02013 =
         0.01818    0.00666    0.00309    0.00527
C11   1    0.426241    0.718696    0.734376    11.00000    0.02958    0.02715 =
         0.02217    0.00559    0.00837    0.00206
AFIX  43
H11   2    0.397005    0.722651    0.809133    11.00000   -1.20000
AFIX   0
C12   1    0.346668    0.626749    0.614291    11.00000    0.02653    0.02993 =
         0.03273    0.00472    0.00485   -0.00186
AFIX  43
H12   2    0.263686    0.567695    0.607683    11.00000   -1.20000
AFIX   0
C13   1    0.386999    0.620509    0.504966    11.00000    0.03212    0.02937 =
         0.02082    0.00384   -0.00421    0.00554
AFIX  43
H13   2    0.332108    0.557650    0.423326    11.00000   -1.20000
AFIX   0
C14   1    0.507347    0.705977    0.514895    11.00000    0.04044    0.03627 =
         0.01844    0.00958    0.00419    0.00361
AFIX  43
H14   2    0.535328    0.702606    0.439830    11.00000   -1.20000
AFIX   0
C15   1    0.587838    0.796877    0.633850    11.00000    0.02918    0.03056 =
         0.02237    0.01168    0.00307   -0.00077
AFIX  43
H15   2    0.671283    0.854780    0.639599    11.00000   -1.20000
AFIX   0
C16   1    0.907964    0.985433    1.155522    11.00000    0.02237    0.02273 =
         0.01868    0.00897    0.00333    0.00097
C17   1    1.008227    0.899128    1.141132    11.00000    0.02543    0.02572 =
         0.01763    0.00647    0.00493    0.00228
AFIX  43
H17   2    1.010177    0.832860    1.057894    11.00000   -1.20000
AFIX   0
C18   1    1.105446    0.907054    1.244841    11.00000    0.02255    0.02860 =
         0.02386    0.01139    0.00531    0.00461
AFIX  43
H18   2    1.172287    0.846230    1.232586    11.00000   -1.20000
AFIX   0
C19   1    1.104441    1.004324    1.366512    11.00000    0.02174    0.03164 =
         0.01890    0.01281    0.00074   -0.00090
O119  4    1.197824    1.022377    1.474902    11.00000    0.02709    0.03836 =
         0.02040    0.01356    0.00074    0.00665
C119  1    1.289688    0.923560    1.461864    11.00000    0.03100    0.04564 =
         0.02908    0.01809   -0.00068    0.01055
AFIX 137
H11A  2    1.233183    0.830333    1.425629    11.00000   -1.50000
H11B  2    1.347128    0.944176    1.545952    11.00000   -1.50000
H11C  2    1.351838    0.928315    1.405058    11.00000   -1.50000
AFIX   0
C20   1    1.007775    1.094692    1.382784    11.00000    0.02769    0.02665 =
         0.01857    0.00637    0.00554    0.00239
AFIX  43
H20   2    1.008726    1.163290    1.465798    11.00000   -1.20000
AFIX   0
C21   1    0.910802    1.085259    1.279306    11.00000    0.02429    0.02550 =
         0.02104    0.00837    0.00481    0.00394
AFIX  43
H21   2    0.844961    1.147094    1.291825    11.00000   -1.20000
AFIX   0
C22   1    0.754016    0.721472    0.909828    11.00000    0.02491    0.02061 =
         0.02135    0.00921    0.00123    0.00215
AFIX  23
H22A  2    0.662499    0.657366    0.866852    11.00000   -1.20000
H22B  2    0.790797    0.711398    0.988627    11.00000   -1.20000
AFIX   0
C23   1    0.858393    0.681491    0.821442    11.00000    0.02673    0.02345 =
         0.01879    0.00677    0.00258    0.00325
AFIX  23
H23A  2    0.810261    0.664823    0.734382    11.00000   -1.20000
H23B  2    0.937935    0.759928    0.851780    11.00000   -1.20000
AFIX   0
C24   1    0.917112    0.552863    0.815044    11.00000    0.02754    0.02635 =
         0.02265    0.00949    0.00372    0.00538
AFIX  23
H24A  2    0.962402    0.568025    0.902392    11.00000   -1.20000
H24B  2    0.838139    0.473373    0.781402    11.00000   -1.20000
AFIX   0
C25   1    1.024744    0.517815    0.730596    11.00000    0.03203    0.02998 =
         0.02927    0.00974    0.00806    0.00730
AFIX  23
H25A  2    0.976144    0.490620    0.641090    11.00000   -1.20000
H25B  2    1.096544    0.601701    0.757061    11.00000   -1.20000
AFIX   0
C26   1    1.099102    0.401499    0.736534    11.00000    0.03394    0.03176 =
         0.03701    0.00912    0.00758    0.00879
AFIX 137
H26A  2    1.152932    0.430149    0.823719    11.00000   -1.50000
H26B  2    1.163682    0.380855    0.677524    11.00000   -1.50000
H26C  2    1.028599    0.318551    0.712186    11.00000   -1.50000
REM  SHG1 in P-1
REM R1 =  0.0480 for   3542 Fo > 4sig(Fo)  and  0.0713 for all   4968 data
REM    273 parameters refined using      0 restraints
REM Highest difference peak  0.207,  deepest hole -0.253,  1-sigma level  0.048
HKLF 4
END
;
