# Supplementary material for: 2-(4-Meth­oxy­phen­yl)-1-pentyl-4,5-di­phenyl-1H-imidazole
Source: Acta Crystallogr Sect E Struct Rep Online. 2012 Dec 5;69(Pt 1):o5–6. doi: 10.1107/S1600536812049100 (PMC3588259; doi:10.1107/S1600536812049100)
Supplement: Supplementary file 2 [file e-69-000o5-Isup2.hkl]

# 
# h,k,l, Fc-squared, Fo-squared, sigma(Fo-squared) and status flag 
# 
data_I
_shelx_title ' SHG1 in P-1' 
_shelx_refln_list_code          4 
_shelx_F_calc_maximum      138.06 
_exptl_crystal_F_000       424.00 
_reflns_d_resolution_high  0.7663 
 
loop_ 
 _symmetry_equiv_pos_as_xyz 
 'x, y, z' 
 '-x, -y, -z' 
 
_cell_length_a     9.7214 
_cell_length_b    10.7390 
_cell_length_c    11.7367 
_cell_angle_alpha 114.069 
_cell_angle_beta   99.021 
_cell_angle_gamma  95.425 
 
_shelx_F_squared_multiplier     1.000 
 
loop_ 
 _refln_index_h 
 _refln_index_k 
 _refln_index_l 
 _refln_F_squared_calc 
 _refln_F_squared_meas 
 _refln_F_squared_sigma 
 _refln_observed_status 
   2   0   0      787.18      720.81     12.95 o 
   3   0   0      264.09      259.47      5.21 o 
   4   0   0      312.68      308.74      6.72 o 
   5   0   0      136.95      155.38      4.18 o 
   6   0   0      269.62      290.74      7.17 o 
   7   0   0        9.61       10.84      1.72 o 
   8   0   0      104.23      109.59      6.84 o 
   9   0   0      168.50      145.98      9.06 o 
  10   0   0       76.88       74.62      7.57 o 
  11   0   0      138.96      136.83     14.34 o 
  12   0   0       52.13       52.26      9.44 o 
 -12   1   0        5.29       -0.08      3.58 o 
 -11   1   0      188.75      168.77     16.15 o 
 -10   1   0        1.65        0.56      2.87 o 
  -9   1   0      302.90      311.01     13.50 o 
  -8   1   0        1.74        1.47      1.97 o 
  -7   1   0       15.98       14.21      2.59 o 
  -6   1   0      364.79      405.06     11.14 o 
  -5   1   0      513.00      545.83     14.21 o 
  -4   1   0       74.03       81.37      2.86 o 
  -3   1   0        1.13        0.39      0.45 o 
  -2   1   0       92.89       91.00      3.42 o 
   2   1   0     2102.17     1901.03     25.77 o 
   3   1   0       12.94       14.41      1.02 o 
   4   1   0      702.31      659.81     13.17 o 
   5   1   0      153.14      164.51      4.41 o 
   6   1   0       30.30       34.55      2.39 o 
   7   1   0       18.49       16.85      2.54 o 
   8   1   0        0.02        1.17      1.87 o 
   9   1   0       12.57        8.35      4.63 o 
  10   1   0      194.13      232.28     16.51 o 
  11   1   0       61.83       59.63      8.17 o 
  12   1   0        5.61        2.46      4.49 o 
 -12   2   0        0.33       -1.79      3.35 o 
 -11   2   0      163.48      164.13     11.51 o 
 -10   2   0       71.95       78.07      7.23 o 
  -9   2   0      111.01      111.01      8.89 o 
  -8   2   0       19.53       22.43      3.31 o 
  -7   2   0       92.15      103.14      6.69 o 
  -6   2   0      352.45      362.37      8.50 o 
  -5   2   0      165.03      183.60      5.02 o 
  -4   2   0      451.68      494.97     11.61 o 
  -3   2   0      216.39      218.54      4.15 o 
  -2   2   0     7484.36     6983.03    107.30 o 
  -1   2   0     7363.24     6810.81    114.80 o 
   0   2   0      760.79      655.36     10.61 o 
   1   2   0     6685.06     5979.14     84.62 o 
   2   2   0     2878.09     2617.43     35.45 o 
   3   2   0       17.94       19.01      1.76 o 
   4   2   0       31.54       30.58      2.22 o 
   5   2   0        0.12        0.30      0.94 o 
   6   2   0      108.45      107.57      4.89 o 
   7   2   0      326.70      312.94      9.45 o 
   8   2   0       71.43       74.42      6.00 o 
   9   2   0       19.50       18.30      4.18 o 
  10   2   0      179.31      191.81     17.42 o 
  11   2   0      104.00      117.59     14.34 o 
 -12   3   0       21.82       16.72      5.99 o 
 -11   3   0        0.46        0.34      2.66 o 
 -10   3   0        0.03       -1.21      2.12 o 
  -9   3   0        1.44       -0.47      1.87 o 
  -8   3   0       45.06       41.87      4.42 o 
  -7   3   0       64.43       69.54      3.13 o 
  -6   3   0       74.84       78.14      3.12 o 
  -5   3   0      164.71      175.28      4.94 o 
  -4   3   0      589.46      670.90     19.59 o 
  -3   3   0      799.49      852.26     14.46 o 
  -2   3   0       24.57       24.68      1.17 o 
  -1   3   0      910.28      808.24     12.22 o 
   0   3   0      912.22      811.97     11.55 o 
   1   3   0      466.63      423.81      6.56 o 
   2   3   0     1128.01     1020.89     16.98 o 
   3   3   0      565.67      513.01     10.40 o 
   4   3   0      176.20      200.06      7.73 o 
   5   3   0       28.88       18.99      2.27 o 
   6   3   0      118.94      121.31      5.76 o 
   7   3   0      795.93      818.93     19.59 o 
   8   3   0       28.07       22.43      4.90 o 
   9   3   0       55.91       48.75      6.43 o 
  10   3   0       34.91       28.62      5.68 o 
  11   3   0        0.69        2.57      4.20 o 
 -12   4   0       11.55        9.80      5.99 o 
 -11   4   0        0.28       -2.65      2.65 o 
 -10   4   0        2.38       -1.49      2.30 o 
  -9   4   0      117.02      114.32     10.69 o 
  -8   4   0       82.19       80.42      9.20 o 
  -7   4   0        0.03       -0.26      0.97 o 
  -6   4   0      131.96      144.34      3.94 o 
  -5   4   0       14.48       17.22      2.27 o 
  -4   4   0      360.07      397.76      8.62 o 
  -3   4   0     1341.02     1353.84     22.13 o 
  -2   4   0       86.65       97.27      2.67 o 
  -1   4   0        0.10       -0.51      0.52 o 
   0   4   0      460.90      446.49      8.07 o 
   1   4   0      776.10      780.58     16.42 o 
   2   4   0      456.33      444.78      8.98 o 
   3   4   0        2.88        0.56      0.97 o 
   4   4   0      266.90      248.71      7.43 o 
   5   4   0       34.05       34.30      3.14 o 
   6   4   0        9.02        7.82      2.13 o 
   7   4   0      294.86      324.58     10.30 o 
   8   4   0      166.98      171.08     11.73 o 
   9   4   0       21.12       19.08      7.53 o 
  10   4   0       11.37        8.89      4.62 o 
  11   4   0       54.82       53.71     10.71 o 
 -12   5   0       45.75       50.95      6.42 o 
 -11   5   0        0.65        3.71      3.22 o 
 -10   5   0      105.08       97.13      6.48 o 
  -9   5   0      249.16      261.18     18.00 o 
  -8   5   0      156.35      134.87     19.78 o 
  -7   5   0      337.79      308.57     10.09 o 
  -6   5   0       23.14       23.17      2.61 o 
  -5   5   0       60.12       58.78      3.17 o 
  -4   5   0     1895.59     1978.48     55.39 o 
  -3   5   0       19.16       21.76      1.57 o 
  -2   5   0       23.03       22.88      1.58 o 
  -1   5   0       79.41       78.84      2.61 o 
   0   5   0      326.38      332.65      8.17 o 
   1   5   0       43.27       36.15      2.91 o 
   2   5   0      147.86      138.40      4.81 o 
   3   5   0      312.38      357.53      8.06 o 
   4   5   0      271.47      268.59      8.15 o 
   5   5   0       50.15       43.81      3.77 o 
   6   5   0      480.85      521.55     14.09 o 
   7   5   0        0.01        0.24      2.17 o 
   8   5   0      113.46       97.19      9.21 o 
   9   5   0       19.22       14.13      4.99 o 
  10   5   0       77.27       59.96      8.49 o 
 -11   6   0        0.31       -2.69      2.69 o 
 -10   6   0       73.30       66.59      6.41 o 
  -9   6   0      241.96      253.02     13.25 o 
  -8   6   0       46.40       42.78      5.17 o 
  -7   6   0       28.70       32.01      4.11 o 
  -6   6   0       74.22       73.69      7.52 o 
  -5   6   0      137.26      146.51      5.31 o 
  -4   6   0      224.65      242.74      5.73 o 
  -3   6   0       87.12       89.37      4.53 o 
  -2   6   0       65.40       63.74      2.82 o 
  -1   6   0       18.66       25.71      2.36 o 
   0   6   0       18.65       12.57      1.58 o 
   1   6   0        8.24        6.65      1.48 o 
   2   6   0       48.57       49.85      3.98 o 
   3   6   0      573.28      589.79     16.97 o 
   4   6   0      115.11      116.51      4.48 o 
   5   6   0        2.82        3.04      1.47 o 
   6   6   0        5.38        4.57      1.93 o 
   7   6   0        0.65        0.53      2.17 o 
   8   6   0       61.18       61.40      7.60 o 
   9   6   0       39.54       48.24      7.70 o 
 -11   7   0        8.26       10.88      3.90 o 
 -10   7   0        0.13       -2.45      2.61 o 
  -9   7   0       34.86       27.64      4.52 o 
  -8   7   0       45.58       34.31      4.55 o 
  -7   7   0       73.56       59.23      5.57 o 
  -6   7   0       29.58       16.09      3.27 o 
  -5   7   0       22.24       16.77      2.49 o 
  -4   7   0       35.62       34.65      2.94 o 
  -3   7   0       39.06       43.98      3.35 o 
  -2   7   0        6.15        5.82      1.85 o 
  -1   7   0      450.98      465.68     11.42 o 
   0   7   0        9.82        6.12      1.76 o 
   1   7   0       80.25       65.44      4.02 o 
   2   7   0      224.26      231.94      7.47 o 
   3   7   0      396.05      443.85     12.05 o 
   4   7   0      111.35      102.90      6.94 o 
   5   7   0       61.42       64.57      7.66 o 
   6   7   0       25.39       26.91      3.82 o 
   7   7   0        6.15        9.88      3.64 o 
   8   7   0        2.68        6.39      6.53 o 
   9   7   0       37.94       41.38      7.74 o 
 -10   8   0       15.47       24.79      6.99 o 
  -9   8   0        6.85        2.68      2.81 o 
  -8   8   0        1.43       -0.58      2.40 o 
  -7   8   0       73.93       74.59      6.64 o 
  -6   8   0       10.87       10.69      2.96 o 
  -5   8   0      262.36      255.06     11.29 o 
  -4   8   0       72.70       62.96      5.58 o 
  -3   8   0      181.24      185.44      6.21 o 
  -2   8   0      661.46      692.72     16.12 o 
  -1   8   0       94.80      102.53      4.96 o 
   0   8   0       45.72       42.25      7.22 o 
   1   8   0       15.75       12.84      2.26 o 
   2   8   0      743.41      736.92     17.82 o 
   3   8   0      357.84      337.34     10.51 o 
   4   8   0       65.55       72.45      8.67 o 
   5   8   0        1.70        1.32      3.21 o 
   6   8   0        4.08        4.84      3.69 o 
   7   8   0       19.70       16.74      6.26 o 
   8   8   0       29.82       37.57     16.70 o 
 -10   9   0        0.96       -2.97      3.05 o 
  -9   9   0        8.36        6.07      3.42 o 
  -8   9   0       51.46       42.11      5.50 o 
  -7   9   0        1.04        2.34      2.79 o 
  -6   9   0       31.34       30.53      4.62 o 
  -5   9   0        8.19       10.93      3.13 o 
  -4   9   0       86.57       78.46      6.84 o 
  -3   9   0      647.26      667.22     18.85 o 
  -2   9   0      521.46      564.40     14.22 o 
  -1   9   0      228.75      246.77      9.37 o 
   0   9   0       15.27       15.14      2.46 o 
   1   9   0       55.60       65.54      5.52 o 
   2   9   0       87.87       79.97      5.45 o 
   3   9   0       29.44       32.80      3.84 o 
   4   9   0        8.83        9.51      3.07 o 
   5   9   0       65.05       73.94      7.96 o 
   6   9   0        2.00        3.91      4.01 o 
   7   9   0       16.17       16.09      5.76 o 
  -9  10   0        9.62       10.46      5.17 o 
  -8  10   0       25.43       41.46      5.62 o 
  -7  10   0        1.00        1.49      3.14 o 
  -6  10   0        5.27        3.43      2.94 o 
  -5  10   0        9.68        5.61      2.88 o 
  -4  10   0        4.26        5.22      2.88 o 
  -3  10   0       60.24       52.05      6.15 o 
  -2  10   0       59.75       43.68      5.66 o 
  -1  10   0      400.30      434.93     17.96 o 
   0  10   0      389.95      452.94     12.91 o 
   1  10   0      149.57      173.18     10.42 o 
   2  10   0       62.87       56.32      4.87 o 
   3  10   0      106.27       98.16      6.79 o 
   4  10   0        0.05       -2.41      2.68 o 
   5  10   0        7.87       11.17      4.57 o 
  -8  11   0        0.00        3.05      7.71 o 
  -7  11   0       33.37       39.13      5.57 o 
  -6  11   0       46.13       47.48      6.19 o 
  -5  11   0       16.89        9.73      3.87 o 
  -4  11   0       35.35       18.22      7.17 o 
  -3  11   0       11.92       11.37      4.21 o 
  -2  11   0       37.95       42.78      8.08 o 
  -1  11   0       48.15       51.79      6.66 o 
   0  11   0      200.35      233.72     13.75 o 
   1  11   0        9.03       16.92      3.92 o 
   2  11   0        0.40        3.39      3.32 o 
   3  11   0        4.27        2.14      3.88 o 
   4  11   0       21.55       31.10      5.91 o 
  -6  12   0       23.06       19.52      5.72 o 
  -5  12   0        1.96        4.83      6.62 o 
  -4  12   0        4.65        3.04      3.75 o 
  -3  12   0        0.72       -5.35      5.35 o 
  -2  12   0        5.09       13.64      4.92 o 
  -1  12   0      283.44      347.25     17.15 o 
   0  12   0       16.55       18.36      5.10 o 
   1  12   0       75.84       81.91      9.72 o 
   2  12   0        8.68        9.71      5.54 o 
   1 -13   1        0.02       -0.08      4.06 o 
   2 -13   1        8.92        8.88      4.43 o 
   3 -13   1       20.95       17.01      5.01 o 
  -3 -12   1       30.47       34.39      7.36 o 
  -2 -12   1        1.59        1.81      4.53 o 
  -1 -12   1       47.21       53.38     18.24 o 
   0 -12   1        0.25        1.10      3.52 o 
   1 -12   1       26.99       21.23      5.10 o 
   2 -12   1        1.93       -0.08      2.88 o 
   3 -12   1        0.58        8.63      3.53 o 
   4 -12   1        6.07        2.01      6.08 o 
   5 -12   1       64.43       63.78      7.32 o 
   6 -12   1       16.70        8.89      3.92 o 
  -5 -11   1       32.49       35.76     20.23 o 
  -4 -11   1       64.25       62.38      7.28 o 
  -3 -11   1        0.68       -0.69      3.34 o 
  -2 -11   1        0.99        3.51      3.12 o 
  -1 -11   1       11.25       13.05      4.49 o 
   0 -11   1        0.48        0.27      3.16 o 
   1 -11   1       16.46       14.79      4.13 o 
   2 -11   1        6.33        7.72      3.36 o 
   3 -11   1       11.16       10.53      3.53 o 
   4 -11   1        9.60        9.40      3.40 o 
   5 -11   1        4.90        5.66      6.99 o 
   6 -11   1        6.39        6.92      3.18 o 
   7 -11   1        6.77        4.69      3.27 o 
   8 -11   1       10.17        9.27      3.73 o 
  -6 -10   1        8.88       10.87      4.81 o 
  -5 -10   1        7.09        7.70      3.47 o 
  -4 -10   1        9.45       12.02      3.88 o 
  -3 -10   1       12.34       16.25      3.32 o 
  -2 -10   1      174.33      211.32      8.49 o 
  -1 -10   1        7.63        2.48      2.07 o 
   0 -10   1      137.80      144.57      7.92 o 
   1 -10   1       53.02       47.52      4.75 o 
   2 -10   1       66.59       72.75      6.89 o 
   3 -10   1        5.86        6.88      2.88 o 
   4 -10   1        0.05       -0.51      2.35 o 
   5 -10   1       20.87       23.42      4.08 o 
   6 -10   1       10.44        8.30      3.09 o 
   7 -10   1        8.78        8.78      3.26 o 
   8 -10   1        3.76        3.71      4.36 o 
   9 -10   1       44.37       52.21      9.53 o 
  -7  -9   1        3.87        6.27      4.55 o 
  -6  -9   1       10.49        7.58      3.31 o 
  -5  -9   1      112.14      124.39      7.69 o 
  -4  -9   1       55.92       51.80      6.21 o 
  -3  -9   1      109.95      119.83      6.87 o 
  -2  -9   1       37.25       41.62      3.80 o 
  -1  -9   1       28.85       28.16      3.20 o 
   0  -9   1        5.51        4.54      1.75 o 
   1  -9   1       34.69       30.07      3.45 o 
   2  -9   1       32.27       33.57      3.77 o 
   3  -9   1       77.10       64.83      3.88 o 
   4  -9   1        1.24        1.28      3.81 o 
   5  -9   1       27.83       22.79      3.72 o 
   6  -9   1        5.40        5.25      4.99 o 
   7  -9   1        0.31        0.77      2.33 o 
   8  -9   1        0.10        1.22      2.61 o 
   9  -9   1        4.70        1.74      3.72 o 
  10  -9   1        0.15        1.70      3.18 o 
  -8  -8   1        1.39        3.01      4.93 o 
  -7  -8   1       91.55       97.54      8.58 o 
  -6  -8   1        8.09        7.64      3.03 o 
  -5  -8   1       63.82       64.93      8.61 o 
  -4  -8   1      234.98      248.01      8.86 o 
  -3  -8   1        9.93        9.40      2.35 o 
  -2  -8   1       85.15       64.47      4.38 o 
  -1  -8   1      241.80      249.28      7.81 o 
   0  -8   1        3.57        3.02      1.99 o 
   1  -8   1      119.26      114.22      9.43 o 
   2  -8   1      102.91       98.92      4.41 o 
   3  -8   1      143.98      148.01      5.22 o 
   4  -8   1      183.91      181.15      8.05 o 
   5  -8   1      122.83      118.89     11.98 o 
   6  -8   1       69.03       69.17      5.92 o 
   7  -8   1      100.29       73.62     10.34 o 
   8  -8   1        0.55        0.37      2.24 o 
   9  -8   1        0.35        3.32      2.61 o 
  10  -8   1       22.06       21.03      6.90 o 
  11  -8   1       26.87       21.54      4.54 o 
  -9  -7   1       26.79       32.54      7.06 o 
  -8  -7   1       38.81       51.39      7.63 o 
  -7  -7   1       95.29      124.63     10.16 o 
  -6  -7   1        5.25        6.40      2.63 o 
  -5  -7   1       23.13       23.76      3.64 o 
  -4  -7   1       29.30       32.71      3.42 o 
  -3  -7   1        0.34        0.11      1.40 o 
  -2  -7   1       28.48       24.69      2.60 o 
  -1  -7   1      208.98      204.08      6.48 o 
   0  -7   1      338.29      341.32     10.42 o 
   1  -7   1        0.38        0.72      0.98 o 
   2  -7   1       76.41       71.61      3.04 o 
   3  -7   1       38.37       38.25      2.23 o 
   4  -7   1       87.15       82.86      3.80 o 
   5  -7   1        6.88        6.33      1.34 o 
   6  -7   1      190.25      181.47      8.55 o 
   7  -7   1      186.37      189.26     10.53 o 
   8  -7   1        0.99        1.20      2.31 o 
   9  -7   1        0.10       -0.69      2.31 o 
  10  -7   1       28.92       20.84      3.90 o 
  11  -7   1        7.08        6.42      3.27 o 
 -10  -6   1        2.02        0.01      4.49 o 
  -9  -6   1        5.88        7.13      4.46 o 
  -8  -6   1       21.20       21.92      4.91 o 
  -7  -6   1        1.22        0.52      2.47 o 
  -6  -6   1        7.14        6.48      2.24 o 
  -5  -6   1        7.17        6.08      2.12 o 
  -4  -6   1       61.55       55.84      4.04 o 
  -3  -6   1       15.36       16.17      2.20 o 
  -2  -6   1      216.65      226.32      6.81 o 
  -1  -6   1        0.16       -0.12      0.83 o 
   0  -6   1      247.00      226.96      5.66 o 
   1  -6   1      433.52      421.39      8.08 o 
   2  -6   1        9.77        4.08      0.93 o 
   3  -6   1        1.32        0.21      0.75 o 
   4  -6   1      241.49      246.16      5.51 o 
   5  -6   1      116.48      137.58      3.91 o 
   6  -6   1      308.50      308.67     10.27 o 
   7  -6   1      317.74      318.22     17.15 o 
   8  -6   1      125.62      136.12      8.89 o 
   9  -6   1       32.69       20.68      3.51 o 
  10  -6   1        0.74        0.60      2.35 o 
  11  -6   1       62.37       66.83     11.34 o 
 -10  -5   1       97.84      122.47     13.61 o 
  -9  -5   1        0.88        4.08      4.05 o 
  -8  -5   1      123.16      112.63     11.91 o 
  -7  -5   1      183.15      191.48      9.85 o 
  -6  -5   1       60.90       61.44      4.65 o 
  -5  -5   1       60.01       63.10      4.33 o 
  -4  -5   1        2.36        1.73      1.30 o 
  -3  -5   1       47.33       51.62      3.41 o 
  -2  -5   1      322.00      327.06      8.42 o 
  -1  -5   1        0.16        1.12      0.75 o 
   0  -5   1      177.48      187.81      4.64 o 
   1  -5   1       68.79       78.16      2.34 o 
   2  -5   1     3200.10     3138.10     53.99 o 
   3  -5   1       36.66       28.47      1.61 o 
   4  -5   1      693.89      667.68     12.91 o 
   5  -5   1      242.50      266.02      6.22 o 
   6  -5   1        0.09        1.57      1.02 o 
   7  -5   1      115.75      115.71      7.76 o 
   8  -5   1        5.21        5.42      2.04 o 
   9  -5   1      121.27      120.95      6.88 o 
  10  -5   1      112.52      115.88     16.53 o 
  11  -5   1       10.02       12.98      3.95 o 
  12  -5   1        2.44       -0.73      3.46 o 
 -11  -4   1       62.89       58.13     21.05 o 
 -10  -4   1        6.49        7.27      4.36 o 
  -9  -4   1       20.62       24.81      5.22 o 
  -8  -4   1      182.33      181.13     17.89 o 
  -7  -4   1        0.92        2.89      1.96 o 
  -6  -4   1       14.42       13.12      2.93 o 
  -5  -4   1       11.07       10.67      2.03 o 
  -4  -4   1      177.28      198.43      8.36 o 
  -3  -4   1        3.89        2.19      1.04 o 
  -2  -4   1       79.95       89.65      4.61 o 
  -1  -4   1      211.78      208.49      4.39 o 
   0  -4   1      158.76      154.75      3.72 o 
   1  -4   1       56.92       50.07      1.70 o 
   2  -4   1     1368.79     1367.82     24.10 o 
   3  -4   1      628.82      645.80     10.97 o 
   4  -4   1      971.72      988.95     17.85 o 
   5  -4   1       17.79       23.46      2.18 o 
   6  -4   1       81.57       91.94      3.31 o 
   7  -4   1      159.81      178.09      4.84 o 
   8  -4   1      599.59      632.63     17.70 o 
   9  -4   1       64.40       66.85      5.13 o 
  10  -4   1        2.10        2.64      2.32 o 
  11  -4   1        4.25        2.37      2.75 o 
  12  -4   1        4.68        5.50      3.71 o 
 -11  -3   1        0.01        5.96      4.33 o 
 -10  -3   1       30.15       26.50      5.63 o 
  -9  -3   1       37.00       43.06     12.98 o 
  -8  -3   1       59.48       53.28      4.60 o 
  -7  -3   1      258.96      271.33     14.38 o 
  -6  -3   1      368.47      369.01     15.19 o 
  -5  -3   1        7.34        9.33      1.69 o 
  -4  -3   1       87.29       79.44      3.88 o 
  -3  -3   1        5.98        8.57      1.16 o 
  -2  -3   1      272.30      256.42      4.76 o 
  -1  -3   1       66.95       64.73      2.28 o 
   0  -3   1     1013.61      906.01     13.47 o 
   1  -3   1     1381.12     1225.07     19.35 o 
   2  -3   1     2113.68     1875.06     30.53 o 
   3  -3   1     3056.56     3085.58     52.42 o 
   4  -3   1       29.35       37.20      1.78 o 
   5  -3   1       28.87       30.32      1.78 o 
   6  -3   1        8.26        3.96      1.04 o 
   7  -3   1       53.06       59.25      3.42 o 
   8  -3   1       38.61       32.47      4.79 o 
   9  -3   1       98.53      103.69      7.84 o 
  10  -3   1      233.89      238.06     11.93 o 
  11  -3   1        0.59        0.18      2.49 o 
  12  -3   1       45.49       45.62      6.39 o 
 -12  -2   1        0.13       -1.63      5.44 o 
 -11  -2   1        2.84        1.07      3.97 o 
 -10  -2   1       37.37       23.52      4.75 o 
  -9  -2   1       11.83       12.64      8.71 o 
  -8  -2   1        2.72        1.98      1.87 o 
  -7  -2   1      141.60      141.02      6.26 o 
  -6  -2   1       76.73       82.34      4.76 o 
  -5  -2   1      139.08      153.24      7.57 o 
  -4  -2   1        5.55        2.51      0.89 o 
  -3  -2   1       47.27       44.68      2.09 o 
  -2  -2   1      107.65       94.58      2.15 o 
  -1  -2   1      309.01      242.57      6.10 o 
   0  -2   1      313.38      246.10      4.50 o 
   1  -2   1      463.13      441.88     10.94 o 
   2  -2   1     1458.95     1366.73     18.65 o 
   3  -2   1      628.69      605.58     10.07 o 
   4  -2   1      114.01      112.28      3.12 o 
   5  -2   1        8.59        6.11      1.39 o 
   6  -2   1      217.11      217.58      7.94 o 
   7  -2   1       30.99       34.34      2.37 o 
   8  -2   1       13.90       14.25      3.09 o 
   9  -2   1        6.25        3.47      2.61 o 
  10  -2   1       26.95       16.11      4.03 o 
  11  -2   1       13.68        8.75      4.90 o 
  12  -2   1       10.40        9.92      3.56 o 
 -11  -1   1       30.16       28.29      5.61 o 
 -10  -1   1        2.06        3.37      3.53 o 
  -9  -1   1       19.98       16.56      3.84 o 
  -8  -1   1       56.19       54.71      4.39 o 
  -7  -1   1        8.88        7.49      2.46 o 
  -6  -1   1        0.18       -0.46      1.01 o 
  -5  -1   1        0.01        0.84      0.95 o 
  -4  -1   1        2.50        1.05      0.84 o 
  -3  -1   1      959.58      928.88     15.35 o 
  -2  -1   1     1248.71     1128.26     15.73 o 
   1  -1   1      284.95      287.45     13.07 o 
   2  -1   1       32.84       28.93      0.92 o 
   3  -1   1       55.32       58.62      1.68 o 
   4  -1   1       21.88       24.62      1.70 o 
   5  -1   1      109.50      107.77      4.37 o 
   6  -1   1      106.46      122.28      3.79 o 
   7  -1   1       83.25       83.67      4.15 o 
   8  -1   1       15.11       10.78      5.63 o 
   9  -1   1        0.20       -0.70      2.36 o 
  10  -1   1      649.93      614.63     30.67 o 
  11  -1   1        5.70        6.25      3.90 o 
  12  -1   1        3.41        1.13      3.93 o 
 -12   0   1       29.93       28.82     13.61 o 
 -11   0   1        0.01       -0.48      3.36 o 
 -10   0   1       84.43       81.49     13.70 o 
  -9   0   1       48.41       44.53      6.17 o 
  -8   0   1       92.40      102.94      6.13 o 
  -7   0   1       34.01       35.90      2.72 o 
  -6   0   1      183.78      188.51      5.20 o 
  -5   0   1       76.96       80.54      3.23 o 
  -4   0   1       28.01       22.68      1.66 o 
  -3   0   1        0.39       -0.47      0.52 o 
  -2   0   1      589.64      587.88     10.05 o 
   1   0   1      614.85      568.31      9.04 o 
   2   0   1      600.66      567.87      8.04 o 
   3   0   1      344.94      327.07      5.95 o 
   4   0   1       11.06       13.51      1.27 o 
   5   0   1      218.77      244.04      6.01 o 
   6   0   1      155.82      151.30      4.77 o 
   7   0   1        4.57        2.59      1.30 o 
   8   0   1        1.11        3.30      2.25 o 
   9   0   1        0.18        0.74      2.45 o 
  10   0   1      177.19      172.21     13.61 o 
  11   0   1        6.07        3.62      3.82 o 
  12   0   1       13.82       10.51      4.70 o 
 -12   1   1       63.07       51.49     24.68 o 
 -11   1   1       49.15       55.35      9.07 o 
 -10   1   1        0.32        2.59      3.54 o 
  -9   1   1      120.92      111.17     19.24 o 
  -8   1   1       99.76       97.20      5.56 o 
  -7   1   1       59.76       69.77      3.68 o 
  -6   1   1       12.21        9.35      1.50 o 
  -5   1   1        1.18        1.68      0.93 o 
  -4   1   1      130.75      125.94      3.51 o 
  -3   1   1       72.93       76.82      2.21 o 
  -2   1   1        0.60       -0.02      0.35 o 
  -1   1   1        4.32        0.25      0.45 o 
   0   1   1        3.17        3.48      0.98 o 
   1   1   1     2352.47     2091.42     30.04 o 
   2   1   1       85.97       84.49      1.96 o 
   3   1   1      361.59      366.85      6.83 o 
   4   1   1      130.13      124.07      3.64 o 
   5   1   1       11.29       11.71      1.39 o 
   6   1   1       48.33       47.15      2.70 o 
   7   1   1       58.67       63.36      3.80 o 
   8   1   1       29.94       30.91      7.98 o 
   9   1   1      114.02      110.76      8.64 o 
  10   1   1        1.28        1.00      3.18 o 
  11   1   1       11.21        8.74      4.18 o 
 -12   2   1       19.89       15.07      4.52 o 
 -11   2   1        1.26        1.85      2.57 o 
 -10   2   1       77.68       78.63      9.08 o 
  -9   2   1       30.71       31.70      5.63 o 
  -8   2   1        0.72        1.14      1.56 o 
  -7   2   1       11.07       11.41      1.75 o 
  -6   2   1       33.23       35.88      2.65 o 
  -5   2   1       40.09       48.99      2.34 o 
  -4   2   1        1.96        0.32      0.66 o 
  -3   2   1       41.58       40.65      1.97 o 
  -2   2   1       34.10       40.33      1.48 o 
  -1   2   1      388.63      375.42      5.78 o 
   0   2   1       11.94       10.10      0.69 o 
   1   2   1       21.40       23.60      0.96 o 
   2   2   1      873.35      832.40     12.78 o 
   3   2   1        5.27        3.83      0.78 o 
   4   2   1      217.88      224.15      6.02 o 
   5   2   1       43.07       37.72      2.36 o 
   6   2   1      116.85      116.26      5.02 o 
   7   2   1        1.56        2.39      1.93 o 
   8   2   1        7.29        5.02      2.78 o 
   9   2   1       37.58       32.01      5.19 o 
  10   2   1       55.38       52.80      6.93 o 
  11   2   1       43.32       38.23      6.79 o 
 -12   3   1        0.71        2.15      3.53 o 
 -11   3   1        2.51        7.20      3.46 o 
 -10   3   1       49.33       40.68      4.50 o 
  -9   3   1      204.92      228.01      8.99 o 
  -8   3   1        0.40        0.47      1.66 o 
  -7   3   1      251.51      266.02      6.15 o 
  -6   3   1       19.05       22.93      1.87 o 
  -5   3   1      370.93      427.45     11.02 o 
  -4   3   1      155.95      168.63      4.30 o 
  -3   3   1      371.28      386.66      7.65 o 
  -2   3   1        8.40        8.32      1.06 o 
  -1   3   1       42.30       42.21      1.67 o 
   0   3   1       56.91       56.44      2.38 o 
   1   3   1      114.40      111.55      3.14 o 
   2   3   1      284.80      277.66      5.15 o 
   3   3   1      138.54      134.77      3.26 o 
   4   3   1      325.01      309.40      8.29 o 
   5   3   1      303.36      304.17      8.65 o 
   6   3   1        1.42        1.39      1.56 o 
   7   3   1       50.27       55.98      4.43 o 
   8   3   1       67.41       86.37      7.88 o 
   9   3   1       25.77       20.65      4.68 o 
  10   3   1        1.73        5.80      4.26 o 
  11   3   1       44.65       38.00      6.67 o 
 -12   4   1       21.76       19.50      4.49 o 
 -11   4   1       17.50       14.31      4.26 o 
 -10   4   1       67.49       52.77      5.99 o 
  -9   4   1       35.41       38.35      5.12 o 
  -8   4   1      261.75      280.34      9.69 o 
  -7   4   1       69.27       64.55      3.77 o 
  -6   4   1       32.98       29.64      2.53 o 
  -5   4   1      111.29      110.53      8.37 o 
  -4   4   1       24.31       26.77      2.15 o 
  -3   4   1      396.00      381.57      8.22 o 
  -2   4   1      192.29      207.01      4.70 o 
  -1   4   1        2.95        3.22      0.92 o 
   0   4   1      108.96      117.03      3.82 o 
   1   4   1       20.53       23.95      2.25 o 
   2   4   1       12.56        7.74      0.99 o 
   3   4   1       82.52       84.80      3.78 o 
   4   4   1       10.41       11.70      1.55 o 
   5   4   1       87.08       81.97      4.69 o 
   6   4   1      426.08      390.83     11.21 o 
   7   4   1       56.88       61.73      6.25 o 
   8   4   1        0.36       -1.91      2.79 o 
   9   4   1       55.98       39.08      6.28 o 
  10   4   1        0.07       -1.44      2.95 o 
 -12   5   1       35.26       38.37      5.99 o 
 -11   5   1        3.59        2.41      4.17 o 
 -10   5   1       77.30       82.53      9.25 o 
  -9   5   1      224.64      229.06     19.42 o 
  -8   5   1       11.73        5.75      2.63 o 
  -7   5   1       37.29       38.34      3.30 o 
  -6   5   1       83.25       87.76      3.94 o 
  -5   5   1      235.01      260.12      6.90 o 
  -4   5   1      329.40      380.41      7.97 o 
  -3   5   1      112.60      116.97      3.69 o 
  -2   5   1        2.43        3.81      0.96 o 
  -1   5   1      150.54      148.99      4.73 o 
   0   5   1      868.76      868.44     23.30 o 
   1   5   1      444.53      472.55     13.01 o 
   2   5   1       20.50       15.62      1.98 o 
   3   5   1       95.33       91.56      3.57 o 
   4   5   1      132.66      120.97      4.40 o 
   5   5   1      781.88      780.42     16.19 o 
   6   5   1      248.87      247.49      7.39 o 
   7   5   1        2.00       -0.25      1.91 o 
   8   5   1       57.76       80.60      7.83 o 
   9   5   1       25.50       26.38      4.16 o 
  10   5   1        4.58        4.90      5.00 o 
 -11   6   1        9.27        5.97      3.40 o 
 -10   6   1      119.06      118.98     16.42 o 
  -9   6   1      201.56      202.13     10.44 o 
  -8   6   1        0.19       -0.25      2.35 o 
  -7   6   1       12.81       10.22      2.83 o 
  -6   6   1      137.63      137.20      5.32 o 
  -5   6   1       86.20       84.46      3.80 o 
  -4   6   1       93.55      103.37      5.29 o 
  -3   6   1      117.41      125.24      4.67 o 
  -2   6   1        0.48        0.36      1.09 o 
  -1   6   1       20.22       19.15      2.78 o 
   0   6   1       74.41       69.73      3.81 o 
   1   6   1       60.94       55.08      4.12 o 
   2   6   1        1.33       -0.19      1.19 o 
   3   6   1       17.15       18.40      3.96 o 
   4   6   1        1.06        2.45      1.33 o 
   5   6   1        1.56        2.07      1.53 o 
   6   6   1        0.53        2.16      1.70 o 
   7   6   1       13.02       17.23      4.52 o 
   8   6   1        3.50        2.11      4.14 o 
   9   6   1       15.04       18.36      5.70 o 
 -11   7   1        3.99        5.54      3.57 o 
 -10   7   1        0.20        0.97      3.09 o 
  -9   7   1        5.54        7.40      3.14 o 
  -8   7   1        1.05       -1.58      3.27 o 
  -7   7   1       34.09       35.01      4.65 o 
  -6   7   1        3.44       -1.87      1.87 o 
  -5   7   1       80.63       77.92      4.82 o 
  -4   7   1       46.20       38.08      3.10 o 
  -3   7   1      150.66      164.46      6.32 o 
  -2   7   1        8.21       10.35      1.80 o 
  -1   7   1       35.23       30.87      2.69 o 
   0   7   1       14.59       12.98      2.04 o 
   1   7   1       18.57       16.73      2.64 o 
   2   7   1      657.39      701.34     18.75 o 
   3   7   1      334.46      364.16     10.68 o 
   4   7   1       20.64       17.95      2.96 o 
   5   7   1        2.06        3.55      2.35 o 
   6   7   1        9.62        7.80      3.61 o 
   7   7   1        0.00        0.54      3.82 o 
   8   7   1        2.74       -1.29      4.21 o 
 -10   8   1       26.76       25.68      4.98 o 
  -9   8   1        8.49        3.95      2.96 o 
  -8   8   1       42.99       62.87     18.06 o 
  -7   8   1      166.53      192.25     10.21 o 
  -6   8   1        0.49       -0.22      3.36 o 
  -5   8   1       48.45       45.69      5.32 o 
  -4   8   1        0.21        2.03      1.64 o 
  -3   8   1      126.10      134.87      5.74 o 
  -2   8   1       36.15       35.25      3.64 o 
  -1   8   1        1.06       -0.66      1.47 o 
   0   8   1       57.71       48.70      4.81 o 
   1   8   1       55.89       56.54      4.23 o 
   2   8   1       15.98        7.97      2.30 o 
   3   8   1      236.94      228.57      8.39 o 
   4   8   1        6.78        7.88      2.63 o 
   5   8   1       54.94       57.75      5.23 o 
   6   8   1       44.94       52.90     11.07 o 
   7   8   1       85.60      125.31     11.61 o 
 -10   9   1        0.51        1.05      3.62 o 
  -9   9   1        0.00        1.31      3.31 o 
  -8   9   1        3.79        2.47      3.05 o 
  -7   9   1       12.74        8.01      3.38 o 
  -6   9   1        5.23        4.60      3.05 o 
  -5   9   1        5.38        1.92      3.08 o 
  -4   9   1       62.56       64.65      7.89 o 
  -3   9   1       45.70       46.16      5.06 o 
  -2   9   1      230.97      233.15      8.75 o 
  -1   9   1        4.52        6.25      2.04 o 
   0   9   1       60.89       61.98      5.30 o 
   1   9   1       64.12       70.43      5.31 o 
   2   9   1        2.72        1.54      2.02 o 
   3   9   1       77.78       83.15      5.95 o 
   4   9   1       21.69       21.97      3.82 o 
   5   9   1        2.02        3.00      3.66 o 
   6   9   1        2.05        4.49      5.26 o 
  -9  10   1      130.98      148.85     11.02 o 
  -8  10   1        1.91        1.19      3.64 o 
  -7  10   1        2.29       -1.26      3.14 o 
  -6  10   1       42.65       48.50     11.16 o 
  -5  10   1        9.73        1.54      3.01 o 
  -4  10   1        0.09        0.14      2.92 o 
  -3  10   1        0.29       -1.22      2.88 o 
  -2  10   1        0.92       -1.52      2.32 o 
  -1  10   1        1.86       -0.02      2.99 o 
   0  10   1       14.91       11.83      2.85 o 
   1  10   1        4.03        2.89      2.38 o 
   2  10   1        0.01       -0.80      2.39 o 
   3  10   1        2.68        7.08      3.33 o 
   4  10   1       38.47       36.01      5.96 o 
   5  10   1       16.62       25.24      8.26 o 
  -7  11   1       90.98      111.95     11.52 o 
  -6  11   1        2.05        1.71      3.56 o 
  -5  11   1        0.08        4.01      6.26 o 
  -4  11   1        0.02       -2.64      2.92 o 
  -3  11   1        2.18        0.63      3.63 o 
  -2  11   1        0.44       -0.17      3.16 o 
  -1  11   1       26.31       32.03      8.98 o 
   0  11   1        1.35        5.70      3.76 o 
   1  11   1       23.47       28.18      5.00 o 
   2  11   1       13.33       13.75      4.46 o 
   3  11   1       11.26       15.01      4.76 o 
  -5  12   1        9.11        2.85      4.81 o 
  -4  12   1        0.41        5.24      3.82 o 
  -3  12   1        1.54        6.44      4.01 o 
  -2  12   1        0.44       -3.65      3.65 o 
  -1  12   1        0.60        3.83      4.70 o 
   0  12   1        2.80        0.85      4.75 o 
  -1 -13   2      247.01      302.20     25.68 o 
   0 -13   2        3.16       -0.13      4.18 o 
   1 -13   2      206.34      242.11     14.71 o 
   2 -13   2       17.13       21.60      5.09 o 
   3 -13   2        0.13        1.67      3.82 o 
   4 -13   2        0.37        1.30      3.64 o 
   5 -13   2        0.70       -0.91      4.17 o 
  -3 -12   2        1.85        1.49      4.59 o 
  -2 -12   2       32.77       29.66      6.28 o 
  -1 -12   2      167.74      199.93     13.18 o 
   0 -12   2      103.67      102.13      9.61 o 
   1 -12   2        5.69       11.10      3.89 o 
   2 -12   2        1.32       -1.20      2.91 o 
   3 -12   2        0.00        0.23      2.75 o 
   4 -12   2        5.43        2.26      3.90 o 
   5 -12   2        4.28        3.92      3.32 o 
   6 -12   2       19.31       39.31      9.16 o 
   7 -12   2        6.47       12.65      4.00 o 
  -5 -11   2        1.49        4.33      4.32 o 
  -4 -11   2       39.68       45.87      6.23 o 
  -3 -11   2       16.64       18.51      4.32 o 
  -2 -11   2      257.15      287.05     14.98 o 
  -1 -11   2        5.82        2.50      3.36 o 
   0 -11   2      127.82      140.23     10.41 o 
   1 -11   2        3.55        0.63      2.91 o 
   2 -11   2        7.30        4.67      3.14 o 
   3 -11   2       88.39       97.07      8.19 o 
   4 -11   2        8.35        4.89      3.27 o 
   5 -11   2       19.06        9.30      3.31 o 
   6 -11   2        2.48       -1.61      2.31 o 
   7 -11   2       12.06       11.27      3.52 o 
   8 -11   2       71.95       83.91      7.53 o 
  -7 -10   2        0.15        1.09      9.98 o 
  -6 -10   2       19.71       25.11      4.60 o 
  -5 -10   2        0.10       -1.55      2.62 o 
  -4 -10   2       16.12        8.10      2.98 o 
  -3 -10   2       51.04       50.48      4.77 o 
  -2 -10   2        2.80        0.04      2.02 o 
  -1 -10   2      105.72      107.04      7.13 o 
   0 -10   2       89.04       91.70      6.29 o 
   1 -10   2      110.37       99.03      8.98 o 
   2 -10   2       83.83       91.75      7.44 o 
   3 -10   2        3.16       -1.34      2.27 o 
   4 -10   2        0.01        1.69      2.27 o 
   5 -10   2       10.92       12.42      2.42 o 
   6 -10   2      156.74      138.37      8.37 o 
   7 -10   2       36.45       38.59      6.17 o 
   8 -10   2       12.77        6.69      3.14 o 
   9 -10   2      159.88      206.26     10.44 o 
  -8  -9   2        1.23       -0.68      5.23 o 
  -7  -9   2       43.02       50.49      6.92 o 
  -6  -9   2        2.55        5.73      3.14 o 
  -5  -9   2        9.05        6.44      2.59 o 
  -4  -9   2      435.48      416.84     15.95 o 
  -3  -9   2       16.66       13.71      2.72 o 
  -2  -9   2       56.05       46.75      6.26 o 
  -1  -9   2       85.95       97.82      5.43 o 
   0  -9   2      367.71      399.86     10.85 o 
   1  -9   2      900.22      909.53     20.67 o 
   2  -9   2       21.13       11.52      2.64 o 
   3  -9   2       26.42       22.55      2.51 o 
   4  -9   2        8.97        5.17      1.65 o 
   5  -9   2      172.72      149.37      7.88 o 
   6  -9   2        2.00        2.77      2.35 o 
   7  -9   2      139.63      131.85      7.63 o 
   8  -9   2       11.45        5.93      2.75 o 
   9  -9   2        7.18        8.08      3.07 o 
  10  -9   2       19.48       15.63      4.54 o 
  -9  -8   2        0.29       -4.72      6.71 o 
  -8  -8   2       39.60       50.93     14.27 o 
  -7  -8   2       28.57       22.03      3.82 o 
  -6  -8   2        0.93        2.80      2.66 o 
  -5  -8   2        0.00       -2.07      2.07 o 
  -4  -8   2      376.41      384.21     11.59 o 
  -3  -8   2       18.05       19.42      2.82 o 
  -2  -8   2       16.24       15.15      2.30 o 
  -1  -8   2       36.15       25.21      2.65 o 
   0  -8   2       56.45       65.63      3.94 o 
   1  -8   2       62.67       58.92      3.56 o 
   2  -8   2      333.74      335.96      6.47 o 
   3  -8   2      175.05      166.61      4.44 o 
   4  -8   2       46.21       36.26      6.28 o 
   5  -8   2      292.71      273.09     17.42 o 
   6  -8   2      105.90      112.06      6.33 o 
   7  -8   2      201.59      189.13      8.90 o 
   8  -8   2        3.55        5.27      2.53 o 
   9  -8   2        3.77        4.41      2.78 o 
  10  -8   2        2.19        4.34      2.61 o 
  11  -8   2        5.16        7.26      4.36 o 
  -9  -7   2       12.17        1.60      4.93 o 
  -8  -7   2       62.98       76.38      7.90 o 
  -7  -7   2        0.10        0.64      2.48 o 
  -6  -7   2        5.14        4.05      2.44 o 
  -5  -7   2      127.71      141.90      7.32 o 
  -4  -7   2       84.01       97.08      6.63 o 
  -3  -7   2        0.62        0.26      1.52 o 
  -2  -7   2       25.93       25.30      3.17 o 
  -1  -7   2       58.23       64.01      3.75 o 
   0  -7   2      132.13      122.42      3.63 o 
   1  -7   2       35.07       31.65      2.15 o 
   2  -7   2      510.41      507.63      9.41 o 
   3  -7   2       15.87       12.24      1.95 o 
   4  -7   2       55.02       50.15      3.64 o 
   5  -7   2       57.46       63.88      2.91 o 
   6  -7   2      521.89      476.92     16.14 o 
   7  -7   2       82.02       69.98      9.25 o 
   8  -7   2       17.05       12.60      2.70 o 
   9  -7   2        0.38        0.42      2.27 o 
  10  -7   2        2.70        6.19      2.89 o 
  11  -7   2       71.11       80.62      6.77 o 
 -10  -6   2      109.66      136.28     17.06 o 
  -9  -6   2       89.86      105.36     10.28 o 
  -8  -6   2       64.02       64.24      6.74 o 
  -7  -6   2        0.68        2.23      2.43 o 
  -6  -6   2        9.01        8.30      2.50 o 
  -5  -6   2       22.27       22.83      2.97 o 
  -4  -6   2        6.24        7.87      1.90 o 
  -3  -6   2       31.41       32.26      3.14 o 
  -2  -6   2       43.20       59.34      3.49 o 
  -1  -6   2      314.39      304.39      7.11 o 
   0  -6   2      448.59      444.26      8.37 o 
   1  -6   2      171.49      164.80      4.20 o 
   2  -6   2     1755.84     1813.41     29.11 o 
   3  -6   2      231.38      211.08      4.59 o 
   4  -6   2       32.82       31.41      1.83 o 
   5  -6   2       78.49       76.38      3.26 o 
   6  -6   2       92.78       90.16      4.01 o 
   7  -6   2       49.53       46.97      4.36 o 
   8  -6   2      666.64      635.08     20.52 o 
   9  -6   2        0.91        2.75      1.99 o 
  10  -6   2       39.04       37.20      3.99 o 
  11  -6   2       16.53       16.56      3.24 o 
 -11  -5   2       29.08       18.15      8.71 o 
 -10  -5   2        0.47       -0.71      4.10 o 
  -9  -5   2       32.15       28.11      5.66 o 
  -8  -5   2       28.12       33.34      4.43 o 
  -7  -5   2       42.08       38.42      4.07 o 
  -6  -5   2       54.67       54.07      4.44 o 
  -5  -5   2      235.05      235.82      8.01 o 
  -4  -5   2       72.70       80.83      5.06 o 
  -3  -5   2      463.04      467.07     11.50 o 
  -2  -5   2       17.60       23.31      3.02 o 
  -1  -5   2      209.87      226.82      4.90 o 
   0  -5   2       46.07       36.05      1.91 o 
   1  -5   2      651.62      641.79     11.89 o 
   2  -5   2     1250.26     1317.97     19.56 o 
   3  -5   2      322.23      313.90      6.34 o 
   4  -5   2      849.20      853.57     14.24 o 
   5  -5   2      285.50      292.51      6.63 o 
   6  -5   2       50.88       53.78      3.10 o 
   7  -5   2       17.54       18.35      2.17 o 
   8  -5   2       40.72       28.93      3.26 o 
   9  -5   2       14.64       14.30      2.78 o 
  10  -5   2       58.19       56.76      4.88 o 
  11  -5   2       22.66       27.37      3.93 o 
 -11  -4   2      110.72      132.84     16.33 o 
 -10  -4   2        2.61       -2.00      3.62 o 
  -9  -4   2      340.62      346.79     21.78 o 
  -8  -4   2        2.57        2.43      2.08 o 
  -7  -4   2      118.97      126.79      6.93 o 
  -6  -4   2        8.20        6.99      1.97 o 
  -5  -4   2        0.55        0.92      1.33 o 
  -4  -4   2        0.04       -0.26      1.04 o 
  -3  -4   2     4815.92     4655.45     89.33 o 
  -2  -4   2      888.69      802.20     20.06 o 
  -1  -4   2      893.99      832.89     15.23 o 
   0  -4   2        0.03       -0.37      0.37 o 
   1  -4   2      474.95      422.36      7.19 o 
   2  -4   2      206.00      187.90      3.88 o 
   3  -4   2      313.97      317.88      6.33 o 
   4  -4   2      513.98      556.26      9.89 o 
   5  -4   2        8.38        4.17      0.95 o 
   6  -4   2      129.16      130.58      4.15 o 
   7  -4   2      520.43      572.81     12.18 o 
   8  -4   2       32.18       30.42      3.31 o 
   9  -4   2      320.07      345.25     25.50 o 
  10  -4   2       18.14       15.50      3.08 o 
  11  -4   2       14.16        9.66      3.08 o 
  12  -4   2        7.10        2.77      3.39 o 
 -11  -3   2      100.39      144.45     16.88 o 
 -10  -3   2       31.24       18.10      4.94 o 
  -9  -3   2        5.63        2.82      2.92 o 
  -8  -3   2        1.23        0.32      1.89 o 
  -7  -3   2      277.02      266.35     11.63 o 
  -6  -3   2       14.99       12.75      2.78 o 
  -5  -3   2        0.15       -0.87      1.09 o 
  -4  -3   2      154.77      157.80      5.37 o 
  -3  -3   2       55.23       51.18      3.00 o 
  -2  -3   2     4832.33     4490.51     64.26 o 
  -1  -3   2      200.42      198.87      3.67 o 
   0  -3   2      321.56      255.27      4.41 o 
   1  -3   2     1626.55     1453.20     20.79 o 
   2  -3   2     1223.62     1159.59     18.47 o 
   3  -3   2        0.02        0.40      0.48 o 
   4  -3   2        6.25        6.81      0.85 o 
   5  -3   2       81.76       98.69      2.98 o 
   6  -3   2        0.12        1.29      0.89 o 
   7  -3   2      168.32      171.33      5.35 o 
   8  -3   2      131.97      128.03      6.26 o 
   9  -3   2      217.14      237.68     10.02 o 
  10  -3   2        5.82        5.33      2.64 o 
  11  -3   2       81.32       83.32      7.05 o 
  12  -3   2        3.50        3.25      3.16 o 
 -12  -2   2      183.77      186.55     19.05 o 
 -11  -2   2       26.78       26.81      8.80 o 
 -10  -2   2       29.00       32.65     11.61 o 
  -9  -2   2        2.98        7.49      3.11 o 
  -8  -2   2        1.26        2.73      2.04 o 
  -7  -2   2       33.36       36.98      3.51 o 
  -6  -2   2       21.58       14.69      2.22 o 
  -5  -2   2      484.97      470.22     11.70 o 
  -4  -2   2      239.99      255.00      6.32 o 
  -3  -2   2      167.55      166.46      4.73 o 
  -2  -2   2    16029.12    14705.36    194.74 o 
  -1  -2   2    13531.88    11660.03    164.10 o 
   0  -2   2       21.28       15.86      0.86 o 
   1  -2   2      837.62      754.63     16.76 o 
   2  -2   2        0.13       -0.36      1.27 o 
   3  -2   2        0.00        0.12      0.44 o 
   4  -2   2       50.13       47.37      3.07 o 
   5  -2   2        8.97       10.56      1.41 o 
   6  -2   2        4.39        1.78      0.93 o 
   7  -2   2      317.30      322.50      6.96 o 
   8  -2   2      178.11      191.65     12.25 o 
   9  -2   2      158.42      163.00      8.73 o 
  10  -2   2       82.37       78.29      6.91 o 
  11  -2   2       17.41       19.21      6.99 o 
  12  -2   2       24.05       28.97      4.87 o 
 -12  -1   2       69.62       65.69     11.61 o 
 -11  -1   2        3.79       -1.16      4.90 o 
 -10  -1   2       86.24       86.59     28.76 o 
  -9  -1   2       20.83       18.87      4.88 o 
  -8  -1   2       15.28       15.39      2.71 o 
  -7  -1   2        2.25        2.83      1.72 o 
  -6  -1   2        5.71        5.60      1.69 o 
  -5  -1   2      345.77      339.41      7.50 o 
  -4  -1   2      905.71      891.26     15.62 o 
  -3  -1   2       53.29       54.99      2.06 o 
  -2  -1   2    19060.17    17681.19    233.74 o 
  -1  -1   2     2732.25     2468.28     38.35 o 
   0  -1   2        2.00        0.66      1.10 o 
   1  -1   2     4936.79     4790.59    181.83 o 
   2  -1   2      482.34      465.84      7.07 o 
   3  -1   2      406.59      410.99      6.95 o 
   4  -1   2     1184.37     1268.50     22.32 o 
   5  -1   2       26.99       28.89      1.85 o 
   6  -1   2        2.21        1.09      0.95 o 
   7  -1   2       95.91       96.17      4.17 o 
   8  -1   2        9.98       11.56      2.88 o 
   9  -1   2      203.95      224.40     19.42 o 
  10  -1   2       20.45       11.93      5.08 o 
  11  -1   2        6.11        2.54      3.48 o 
 -12   0   2        2.63        5.58      4.14 o 
 -11   0   2      216.79      225.38     17.42 o 
 -10   0   2        0.12       -2.36      2.69 o 
  -9   0   2        0.29        1.55      2.51 o 
  -8   0   2       93.62       99.46      5.82 o 
  -7   0   2      301.72      313.21     10.97 o 
  -6   0   2      762.94      877.70     17.08 o 
  -5   0   2        0.88        0.17      1.07 o 
  -4   0   2     3339.65     3271.90     51.89 o 
  -3   0   2      612.13      609.09     10.03 o 
  -2   0   2    12128.28    11670.08    154.68 o 
  -1   0   2      267.93      263.12      6.97 o 
   0   0   2       50.14       44.96      1.65 o 
   1   0   2     3951.37     3645.64     44.88 o 
   2   0   2     2618.16     2428.54     32.52 o 
   3   0   2      232.77      243.37      4.86 o 
   4   0   2       79.82       77.37      2.63 o 
   5   0   2      976.87     1070.27     18.11 o 
   6   0   2       18.04       14.35      1.61 o 
   7   0   2       69.35       73.43      4.28 o 
   8   0   2        2.86        7.52      2.70 o 
   9   0   2      298.24      299.17     13.28 o 
  10   0   2        2.75       -2.30      2.61 o 
  11   0   2       19.58       16.31      4.63 o 
 -12   1   2       32.14       19.78      5.00 o 
 -11   1   2       10.28        8.71      3.85 o 
 -10   1   2       36.04       32.40      5.35 o 
  -9   1   2       59.69       55.56     10.53 o 
  -8   1   2        5.71        5.70      2.02 o 
  -7   1   2       42.10       47.81      3.45 o 
  -6   1   2      153.09      159.34      4.88 o 
  -5   1   2      695.80      745.36     13.78 o 
  -4   1   2      234.33      252.43      5.94 o 
  -3   1   2      374.54      390.74      9.68 o 
  -2   1   2      189.06      169.76      3.33 o 
  -1   1   2     3596.12     3540.08     47.52 o 
   0   1   2     4295.66     4098.32     54.60 o 
   1   1   2     1825.85     1729.77     23.47 o 
   2   1   2       35.06       38.17      1.36 o 
   3   1   2     1053.24     1047.24     17.29 o 
   4   1   2       53.56       44.06      3.29 o 
   5   1   2      466.34      482.35     10.24 o 
   6   1   2       92.88       93.98      5.10 o 
   7   1   2        0.23        0.60      1.64 o 
   8   1   2      199.22      185.75      9.69 o 
   9   1   2        2.54        1.99      2.75 o 
  10   1   2       35.51       40.80      6.07 o 
  11   1   2        4.76       13.04      8.08 o 
 -12   2   2        0.31        2.61      3.95 o 
 -11   2   2        7.16       11.89      3.90 o 
 -10   2   2        0.15       -2.12      2.12 o 
  -9   2   2       12.14        7.37      2.54 o 
  -8   2   2      152.76      170.47      5.89 o 
  -7   2   2       97.76      120.33      4.58 o 
  -6   2   2       63.17       72.99      3.09 o 
  -5   2   2      342.72      381.72      7.56 o 
  -4   2   2       71.81       69.92      3.13 o 
  -3   2   2      169.92      151.72      3.47 o 
  -2   2   2      242.60      251.15      4.83 o 
  -1   2   2        0.00       -0.29      0.44 o 
   0   2   2      564.18      534.49      9.92 o 
   1   2   2      117.63      105.79      2.67 o 
   2   2   2        9.09       11.03      0.93 o 
   3   2   2     1136.53     1072.83     16.56 o 
   4   2   2       99.86       96.48      2.84 o 
   5   2   2     1384.30     1361.97     23.07 o 
   6   2   2       15.29        9.20      1.67 o 
   7   2   2      316.67      322.43     11.69 o 
   8   2   2      120.08      111.20      8.59 o 
   9   2   2       64.76       63.45      7.03 o 
  10   2   2      110.40      115.23     13.25 o 
  11   2   2       15.57       20.19      4.33 o 
 -12   3   2        1.79        3.55      5.99 o 
 -11   3   2        0.49       -2.56      2.88 o 
 -10   3   2      121.79      114.69     12.16 o 
  -9   3   2      201.33      212.24     19.14 o 
  -8   3   2        1.89        1.00      1.43 o 
  -7   3   2        2.60        3.14      1.26 o 
  -6   3   2      542.02      615.38     12.23 o 
  -5   3   2       29.02       34.38      2.39 o 
  -4   3   2      100.37      112.09      3.76 o 
  -3   3   2        9.21       10.60      1.29 o 
  -2   3   2      170.69      176.37      4.27 o 
  -1   3   2       59.76       53.62      2.48 o 
   0   3   2     2069.51     2116.27     36.63 o 
   1   3   2      128.42      117.58      3.49 o 
   2   3   2      309.22      340.73      6.17 o 
   3   3   2        4.68        3.45      0.85 o 
   4   3   2       42.29       46.40      2.43 o 
   5   3   2     1013.70     1026.35     18.44 o 
   6   3   2       76.96       81.14      4.21 o 
   7   3   2      101.33       99.86      6.26 o 
   8   3   2       12.27        7.41      2.71 o 
   9   3   2        8.66       11.08      4.32 o 
  10   3   2        0.01        0.02      2.89 o 
 -12   4   2        3.49        3.96      3.53 o 
 -11   4   2      137.44      151.53     15.06 o 
 -10   4   2       20.48       16.63      4.05 o 
  -9   4   2      173.60      165.88     12.98 o 
  -8   4   2      335.07      343.55     17.96 o 
  -7   4   2      239.52      268.80      8.32 o 
  -6   4   2      229.94      235.76      6.78 o 
  -5   4   2        0.58        0.91      1.13 o 
  -4   4   2       63.64       58.30      2.60 o 
  -3   4   2      209.76      211.99      6.20 o 
  -2   4   2      281.19      281.96      7.39 o 
  -1   4   2       90.09       92.31      3.54 o 
   0   4   2       18.59       18.44      2.15 o 
   1   4   2     1131.71     1195.30     24.62 o 
   2   4   2        3.17        2.60      1.06 o 
   3   4   2      289.65      294.55      6.97 o 
   4   4   2      181.77      177.05      5.15 o 
   5   4   2      705.58      707.34     14.82 o 
   6   4   2      378.99      353.53      9.11 o 
   7   4   2      317.09      301.42     10.49 o 
   8   4   2        5.97        4.57      2.49 o 
   9   4   2      197.55      219.90     15.41 o 
  10   4   2       14.32        5.57      3.63 o 
 -12   5   2       70.54       78.77      7.87 o 
 -11   5   2       47.74       35.97      5.63 o 
 -10   5   2       33.70       25.30      4.55 o 
  -9   5   2       21.14       15.61      3.75 o 
  -8   5   2        6.83        6.30      2.92 o 
  -7   5   2      121.00      123.46      5.79 o 
  -6   5   2      146.51      145.51      5.59 o 
  -5   5   2      393.00      442.82     11.33 o 
  -4   5   2      757.93      810.08     18.07 o 
  -3   5   2       20.12       16.51      1.98 o 
  -2   5   2       45.72       41.07      3.64 o 
  -1   5   2      101.35       98.84      4.74 o 
   0   5   2       17.56       17.32      1.49 o 
   1   5   2     1010.30     1097.97     23.29 o 
   2   5   2        3.89        1.37      1.24 o 
   3   5   2        5.77        7.00      1.74 o 
   4   5   2       35.95       37.98      3.71 o 
   5   5   2        4.68        4.37      1.91 o 
   6   5   2       35.05       36.47      3.54 o 
   7   5   2       47.06       54.99      4.95 o 
   8   5   2       27.29       29.30      6.65 o 
   9   5   2        1.36       -2.04      4.01 o 
 -11   6   2        0.03        3.95      3.09 o 
 -10   6   2      142.42      124.50      9.68 o 
  -9   6   2        1.19       -0.44      2.70 o 
  -8   6   2       18.32       14.85      3.62 o 
  -7   6   2       12.98       10.44      3.33 o 
  -6   6   2      208.29      215.27      7.27 o 
  -5   6   2       34.64       32.48      3.85 o 
  -4   6   2      436.02      471.81     11.94 o 
  -3   6   2      771.66      790.01     17.87 o 
  -2   6   2        0.18        1.39      1.21 o 
  -1   6   2       83.80       83.83      4.36 o 
   0   6   2      357.83      381.17     10.84 o 
   1   6   2      180.85      188.23      7.86 o 
   2   6   2      216.31      216.05      7.12 o 
   3   6   2      170.08      174.67      6.69 o 
   4   6   2       89.00      100.02      5.83 o 
   5   6   2        3.25        1.84      1.65 o 
   6   6   2       98.10      104.06      9.25 o 
   7   6   2      272.62      299.34     26.77 o 
   8   6   2       26.95       31.52      6.25 o 
 -11   7   2        5.09        7.46      3.79 o 
 -10   7   2        2.91        2.96      3.05 o 
  -9   7   2        1.27        3.28      4.45 o 
  -8   7   2       95.15       90.18      7.81 o 
  -7   7   2      147.59      131.31     17.60 o 
  -6   7   2       25.48       25.66      3.55 o 
  -5   7   2      120.19      134.51      6.60 o 
  -4   7   2       26.88       24.29      2.78 o 
  -3   7   2      365.27      373.29     10.26 o 
  -2   7   2      241.15      253.48      7.83 o 
  -1   7   2        0.28       -1.01      1.39 o 
   0   7   2      117.50      107.93      5.27 o 
   1   7   2      117.37      106.47      6.49 o 
   2   7   2        0.13        1.21      1.84 o 
   3   7   2       14.97       11.61      2.44 o 
   4   7   2      170.77      175.84      8.85 o 
   5   7   2      116.16      121.95      8.55 o 
   6   7   2       30.12       19.81      4.98 o 
   7   7   2       56.58       70.05     19.14 o 
   8   7   2       61.63       52.76     11.61 o 
 -10   8   2        2.46        0.14      3.81 o 
  -9   8   2        5.26        3.25      4.08 o 
  -8   8   2       42.79       46.76     11.52 o 
  -7   8   2       35.63       31.32     13.70 o 
  -6   8   2        8.40        5.07      4.99 o 
  -5   8   2      198.46      208.98      8.89 o 
  -4   8   2     1245.89     1370.38     29.66 o 
  -3   8   2      230.67      227.77      7.76 o 
  -2   8   2      843.03      901.92     20.78 o 
  -1   8   2        1.12        1.98      1.74 o 
   0   8   2       75.10       76.08      8.84 o 
   1   8   2      140.17      147.22      6.70 o 
   2   8   2       58.66       62.61      6.10 o 
   3   8   2       47.46       45.55      4.40 o 
   4   8   2        0.00        2.44      2.50 o 
   5   8   2       40.66       28.44      4.91 o 
   6   8   2       59.40       60.92      8.53 o 
   7   8   2       42.45       49.99     12.34 o 
  -9   9   2        8.65       10.16      5.44 o 
  -8   9   2       15.68       21.27      5.11 o 
  -7   9   2        9.93        7.80      5.72 o 
  -6   9   2        0.03        4.01      3.20 o 
  -5   9   2       21.69       18.08      4.36 o 
  -4   9   2        8.19        4.14      2.72 o 
  -3   9   2      276.50      304.44     11.40 o 
  -2   9   2        0.97        1.52      2.23 o 
  -1   9   2        0.87        4.50      4.14 o 
   0   9   2        6.64        5.30      2.67 o 
   1   9   2       12.55        8.61      2.63 o 
   2   9   2      144.53      127.09      7.32 o 
   3   9   2       45.30       39.84      4.64 o 
   4   9   2        0.00       -1.50      3.11 o 
   5   9   2        1.98        7.49      4.60 o 
  -8  10   2        0.33       -3.05      3.05 o 
  -7  10   2        4.18        3.35      3.57 o 
  -6  10   2       33.05       33.07      7.62 o 
  -5  10   2       31.56       32.67     11.16 o 
  -4  10   2       95.48      111.23      9.53 o 
  -3  10   2      323.53      361.93     20.32 o 
  -2  10   2      100.88      122.50      8.15 o 
  -1  10   2        3.24        3.00      4.08 o 
   0  10   2       35.23       33.97      3.97 o 
   1  10   2        1.22       -0.72      2.42 o 
   2  10   2        2.23        1.59      2.51 o 
   3  10   2       20.23       20.58      4.99 o 
   4  10   2       69.95       87.20      8.56 o 
  -6  11   2       75.25       96.87     10.80 o 
  -5  11   2       34.14       42.40      6.97 o 
  -4  11   2        0.20        1.42      3.62 o 
  -3  11   2        8.40        7.63      5.26 o 
  -2  11   2        0.39        1.20      3.92 o 
  -1  11   2        0.23       -0.44      4.01 o 
   0  11   2       39.77       32.84      5.21 o 
   1  11   2        4.09        8.45      4.11 o 
   2  11   2        3.91       10.44      4.41 o 
  -2 -13   3       17.04       21.94      6.30 o 
  -1 -13   3        0.02       -0.93      3.94 o 
   0 -13   3        4.62        5.86      4.36 o 
   1 -13   3        9.47       10.10      6.71 o 
   2 -13   3        9.94        3.25      3.52 o 
   3 -13   3       28.68       23.60      5.19 o 
   4 -13   3        4.54        6.63      3.38 o 
   5 -13   3       29.01       34.78      5.66 o 
  -4 -12   3       27.18       21.95      6.76 o 
  -3 -12   3       11.73       15.01      6.81 o 
  -2 -12   3       15.29       19.82      5.24 o 
  -1 -12   3        6.41        9.02      4.26 o 
   0 -12   3        8.57        7.12      7.71 o 
   1 -12   3       12.48       12.03      4.21 o 
   2 -12   3        0.60        2.63      2.95 o 
   3 -12   3        8.63        5.30      3.09 o 
   4 -12   3       11.31        3.63      6.17 o 
   5 -12   3        2.83        5.69      3.27 o 
   6 -12   3        1.63        1.20      3.45 o 
   7 -12   3        9.95       14.15      5.26 o 
  -6 -11   3        1.43        1.72      4.52 o 
  -5 -11   3        5.69        7.22      4.27 o 
  -4 -11   3       12.20       10.06      5.17 o 
  -3 -11   3       15.40       11.72      4.58 o 
  -2 -11   3       26.18       36.82      6.14 o 
  -1 -11   3        0.11        0.83      2.72 o 
   0 -11   3        1.39        1.24      2.92 o 
   1 -11   3        0.25       -1.86      2.27 o 
   2 -11   3        2.83        5.85      2.78 o 
   3 -11   3        8.72       10.47      3.23 o 
   4 -11   3       15.43       19.18      4.54 o 
   5 -11   3        0.06        0.08      2.28 o 
   6 -11   3       19.14       24.77      6.35 o 
   7 -11   3        1.06        1.41      2.78 o 
   8 -11   3        0.76        4.12      2.92 o 
  -7 -10   3        9.53        7.19      7.17 o 
  -6 -10   3       58.22       46.19      6.87 o 
  -5 -10   3        3.35        5.09      2.91 o 
  -4 -10   3        3.37        1.36      2.91 o 
  -3 -10   3      111.37      115.15      6.74 o 
  -2 -10   3       85.98       87.22      6.81 o 
  -1 -10   3        2.16        3.83      2.45 o 
   0 -10   3       25.21       15.65      3.82 o 
   1 -10   3        0.02       -1.78      1.95 o 
   2 -10   3        1.50        0.10      1.89 o 
   3 -10   3       81.00       74.99      6.32 o 
   4 -10   3        0.00       -0.26      1.63 o 
   5 -10   3        1.09        1.61      1.72 o 
   6 -10   3       75.37       84.56      6.29 o 
   7 -10   3       24.91       27.24      3.43 o 
   8 -10   3       63.91       64.02      4.92 o 
   9 -10   3        6.62        1.30      2.95 o 
  -8  -9   3        1.28        2.72      4.35 o 
  -7  -9   3       73.29       79.65      6.76 o 
  -6  -9   3        1.86        2.71      2.74 o 
  -5  -9   3       48.22       43.76      4.57 o 
  -4  -9   3       79.84       69.58      5.38 o 
  -3  -9   3        7.21        4.20      2.01 o 
  -2  -9   3       51.77       54.49      6.36 o 
  -1  -9   3      215.57      205.24      7.91 o 
   0  -9   3      280.47      270.79      8.17 o 
   1  -9   3      107.60       93.58      4.78 o 
   2  -9   3      169.95      143.44      6.15 o 
   3  -9   3        7.88        6.66      1.78 o 
   4  -9   3       35.55       24.04      2.63 o 
   5  -9   3       23.52       24.69      2.74 o 
   6  -9   3        0.80        1.49      1.76 o 
   7  -9   3       27.70       26.19      4.63 o 
   8  -9   3        7.24        4.76      2.63 o 
   9  -9   3        5.07        3.00      2.63 o 
  10  -9   3        0.86        5.99      3.81 o 
  -9  -8   3       33.67       23.88     10.62 o 
  -8  -8   3       62.40       61.11      7.24 o 
  -7  -8   3        0.17        2.86      2.98 o 
  -6  -8   3        1.51        4.34      2.59 o 
  -5  -8   3       96.92       90.49      6.26 o 
  -4  -8   3       53.15       52.65      4.39 o 
  -3  -8   3       33.51       32.59      3.33 o 
  -2  -8   3        0.86        0.04      1.65 o 
  -1  -8   3      257.74      255.77      7.77 o 
   0  -8   3       18.51       19.48      1.99 o 
   1  -8   3      380.09      367.04      9.01 o 
   2  -8   3       95.24       98.89      3.14 o 
   3  -8   3       50.21       49.65      2.20 o 
   4  -8   3      225.81      231.54      7.15 o 
   5  -8   3      560.93      523.70     14.09 o 
   6  -8   3       23.96       25.51      3.18 o 
   7  -8   3        0.67        1.25      1.83 o 
   8  -8   3       15.71       17.23      3.14 o 
   9  -8   3        3.54        2.45      2.31 o 
  10  -8   3       16.54       17.24      4.72 o 
 -10  -7   3       39.26       55.71     11.98 o 
  -9  -7   3       22.35       29.50      6.30 o 
  -8  -7   3        7.64        4.40      2.93 o 
  -7  -7   3        8.13        0.50      2.60 o 
  -6  -7   3       45.41       41.55      4.40 o 
  -5  -7   3       45.18       41.32      4.64 o 
  -4  -7   3       14.05       12.90      2.34 o 
  -3  -7   3       10.23        7.31      3.14 o 
  -2  -7   3        2.33        2.21      1.30 o 
  -1  -7   3       25.85       28.96      2.23 o 
   0  -7   3      454.62      481.40      9.14 o 
   1  -7   3      751.01      707.72     13.74 o 
   2  -7   3      176.57      171.63      4.00 o 
   3  -7   3        7.76        7.35      1.29 o 
   4  -7   3        3.78        4.31      1.04 o 
   5  -7   3        0.08        0.47      1.12 o 
   6  -7   3       69.71       65.27      4.91 o 
   7  -7   3      117.89      102.85     11.34 o 
   8  -7   3        0.01        2.54      2.72 o 
   9  -7   3      139.50      163.68     11.43 o 
  10  -7   3        5.75        0.18      3.08 o 
  11  -7   3        2.03        0.36      3.81 o 
 -10  -6   3       53.26       61.85     12.70 o 
  -9  -6   3        0.04        0.29      3.55 o 
  -8  -6   3        0.32       -2.30      2.30 o 
  -7  -6   3        0.01        1.08      2.29 o 
  -6  -6   3       26.46       30.07      3.61 o 
  -5  -6   3       49.09       43.98      3.87 o 
  -4  -6   3      100.03      108.26      5.69 o 
  -3  -6   3        1.26        3.05      1.36 o 
  -2  -6   3      293.73      286.48      7.91 o 
  -1  -6   3       67.47       68.62      2.32 o 
   0  -6   3       13.26       16.20      1.79 o 
   1  -6   3       44.42       43.59      1.71 o 
   2  -6   3       48.08       39.12      1.83 o 
   3  -6   3     1208.57     1177.71     19.28 o 
   4  -6   3      251.92      261.03      5.77 o 
   5  -6   3       34.66       30.57      1.92 o 
   6  -6   3        4.87        2.74      1.21 o 
   7  -6   3       43.67       45.83      3.04 o 
   8  -6   3       81.94       86.70      6.87 o 
   9  -6   3        0.18        1.72      2.48 o 
  10  -6   3        4.51        3.41      3.22 o 
  11  -6   3       13.69        7.98      3.92 o 
 -11  -5   3        6.63        2.78      5.17 o 
 -10  -5   3        1.23        0.92      4.04 o 
  -9  -5   3      106.72       93.34     14.99 o 
  -8  -5   3       25.85       16.58      4.82 o 
  -7  -5   3      125.35      125.66      7.14 o 
  -6  -5   3       40.65       39.06      3.88 o 
  -5  -5   3        1.03        0.53      1.32 o 
  -4  -5   3        2.26        3.60      2.30 o 
  -3  -5   3      166.94      185.87      6.00 o 
  -2  -5   3     1143.48     1140.08     19.22 o 
  -1  -5   3       28.60       32.65      1.94 o 
   0  -5   3       13.51       16.09      1.24 o 
   1  -5   3      445.67      437.28      7.54 o 
   2  -5   3        0.74       -0.43      0.43 o 
   3  -5   3     1174.14     1152.37     18.59 o 
   4  -5   3        1.66        3.08      0.97 o 
   5  -5   3       44.75       42.43      2.61 o 
   6  -5   3       54.20       50.42      2.89 o 
   7  -5   3      988.78     1013.65     21.90 o 
   8  -5   3       16.44       12.64      3.24 o 
   9  -5   3      123.15      126.36      6.18 o 
  10  -5   3        1.30       -0.25      2.99 o 
  11  -5   3       39.68       39.07     16.33 o 
 -11  -4   3       36.83       50.54     10.89 o 
 -10  -4   3        9.56        1.35      3.79 o 
  -9  -4   3      235.98      254.47     11.91 o 
  -8  -4   3       32.73       43.04      5.58 o 
  -7  -4   3       54.73       62.03     10.26 o 
  -6  -4   3        5.44        3.04      1.77 o 
  -5  -4   3       20.97       18.12      2.45 o 
  -4  -4   3        0.10       -0.67      1.23 o 
  -3  -4   3        0.27        0.28      1.01 o 
  -2  -4   3      257.78      251.80      5.38 o 
  -1  -4   3       97.81       93.53      2.55 o 
   0  -4   3       29.75       26.08      1.39 o 
   1  -4   3     1206.65     1144.56     15.57 o 
   2  -4   3     1075.11     1032.29     22.84 o 
   3  -4   3        5.65        6.21      0.80 o 
   4  -4   3      372.73      382.44     10.12 o 
   5  -4   3      286.66      288.95      8.15 o 
   6  -4   3        1.81        1.53      1.21 o 
   7  -4   3        8.76        6.62      1.43 o 
   8  -4   3      308.21      309.03     10.18 o 
   9  -4   3       28.97       23.39      3.33 o 
  10  -4   3      132.74      147.49      7.28 o 
  11  -4   3       59.21       60.25      8.64 o 
 -12  -3   3        0.01        6.71      6.53 o 
 -11  -3   3        0.38        3.58      4.36 o 
 -10  -3   3       63.31       49.30     15.79 o 
  -9  -3   3      173.71      164.26     16.05 o 
  -8  -3   3      444.58      432.25     15.69 o 
  -7  -3   3        7.62        7.51      2.21 o 
  -6  -3   3       12.29       12.96      3.90 o 
  -5  -3   3        0.07        1.32      1.34 o 
  -4  -3   3      193.95      190.91      6.11 o 
  -3  -3   3      397.98      378.19      8.24 o 
  -2  -3   3       39.76       31.28      1.72 o 
  -1  -3   3      184.67      165.37      3.61 o 
   0  -3   3      109.89       98.76      2.29 o 
   1  -3   3       31.17       29.41      1.24 o 
   2  -3   3      191.58      196.20      7.63 o 
   3  -3   3        7.46       10.84      2.03 o 
   4  -3   3        3.99        4.07      0.96 o 
   5  -3   3       42.68       36.64      2.33 o 
   6  -3   3       17.75       15.33      1.46 o 
   7  -3   3        3.56        5.30      1.31 o 
   8  -3   3      472.69      466.12     17.48 o 
   9  -3   3      193.44      243.34     20.57 o 
  10  -3   3       21.32       23.78      5.26 o 
  11  -3   3      188.34      187.45     11.84 o 
 -12  -2   3        0.82       -1.14      4.41 o 
 -11  -2   3        0.22        2.33      4.13 o 
 -10  -2   3       23.53       23.12      6.99 o 
  -9  -2   3        0.85        0.08      2.15 o 
  -8  -2   3       55.68       53.29      4.99 o 
  -7  -2   3       92.19       83.81      5.24 o 
  -6  -2   3       76.66       71.60      4.56 o 
  -5  -2   3       18.05       20.39      2.29 o 
  -4  -2   3      191.04      201.14      6.22 o 
  -3  -2   3       51.76       52.34      2.64 o 
  -2  -2   3      202.25      184.02      4.26 o 
  -1  -2   3      452.48      397.19      6.59 o 
   0  -2   3       59.21       59.87      1.33 o 
   1  -2   3      155.63      151.78      9.62 o 
   2  -2   3       17.03       15.84      2.05 o 
   3  -2   3      240.17      243.71     12.34 o 
   4  -2   3       24.27       30.55      1.92 o 
   5  -2   3      139.62      137.83      3.65 o 
   6  -2   3       49.32       50.86      2.61 o 
   7  -2   3        3.61        4.65      1.52 o 
   8  -2   3      543.21      568.00     26.31 o 
   9  -2   3       54.23       51.88      5.39 o 
  10  -2   3        6.83        2.14      2.91 o 
  11  -2   3       75.70       75.23     10.80 o 
 -12  -1   3       16.24       10.15      5.35 o 
 -11  -1   3       62.86       56.38     15.79 o 
 -10  -1   3       38.27       38.47      7.89 o 
  -9  -1   3        3.55        4.32      2.63 o 
  -8  -1   3       45.17       43.26      4.10 o 
  -7  -1   3        0.47        1.72      1.66 o 
  -6  -1   3      312.30      290.71      8.70 o 
  -5  -1   3      686.86      684.27     15.85 o 
  -4  -1   3      167.96      172.28      5.56 o 
  -3  -1   3        7.47       11.40      1.21 o 
  -2  -1   3     1618.74     1627.23     22.71 o 
  -1  -1   3     2243.28     2131.91     27.36 o 
   0  -1   3       99.34       95.84      2.16 o 
   1  -1   3      102.26       98.68      1.89 o 
   2  -1   3        7.37        9.01      0.61 o 
   3  -1   3      212.66      256.67      4.76 o 
   4  -1   3        1.98        3.95      0.75 o 
   5  -1   3        2.97        3.05      1.03 o 
   6  -1   3       43.87       48.53      2.46 o 
   7  -1   3      144.45      140.24      5.82 o 
   8  -1   3      672.74      660.73     30.31 o 
   9  -1   3      117.42      135.91      9.62 o 
  10  -1   3       23.68       21.25      4.39 o 
  11  -1   3       11.56       13.57      4.31 o 
 -12   0   3       69.29       78.76     12.34 o 
 -11   0   3        3.75        5.61      3.79 o 
 -10   0   3        1.42       -0.05      3.13 o 
  -9   0   3       22.73       19.33      3.96 o 
  -8   0   3      126.80      125.03      6.69 o 
  -7   0   3       43.90       41.00      3.92 o 
  -6   0   3       19.69       22.98      3.88 o 
  -5   0   3       61.52       68.65      3.99 o 
  -4   0   3      331.59      357.32      8.26 o 
  -3   0   3     2920.42     3008.69     43.98 o 
  -2   0   3     5017.49     5174.01     69.47 o 
  -1   0   3     5374.80     5419.57     68.43 o 
   0   0   3     1560.04     1603.67     23.52 o 
   1   0   3      871.51      859.43     11.98 o 
   2   0   3       83.77       85.98      2.10 o 
   3   0   3       41.50       46.13      1.85 o 
   4   0   3       22.77       22.75      1.69 o 
   5   0   3       25.91       25.97      1.89 o 
   6   0   3      101.32      104.82      6.92 o 
   7   0   3       87.95       79.40      6.14 o 
   8   0   3      100.05       94.34      7.26 o 
   9   0   3       72.82       72.24      7.03 o 
  10   0   3       40.00       34.86      4.45 o 
  11   0   3        7.45        9.24      3.42 o 
 -12   1   3       34.94       22.96      5.41 o 
 -11   1   3       16.09        9.02      4.08 o 
 -10   1   3       11.88        8.59      3.71 o 
  -9   1   3       52.84       35.19      5.47 o 
  -8   1   3       14.51       14.02      2.75 o 
  -7   1   3        0.07       -0.18      1.56 o 
  -6   1   3        0.01        0.17      1.42 o 
  -5   1   3      144.98      158.40      5.60 o 
  -4   1   3       20.53       26.49      2.17 o 
  -3   1   3      618.13      704.29     19.78 o 
  -2   1   3        1.19        1.25      0.64 o 
  -1   1   3      218.15      238.23      6.71 o 
   0   1   3       21.58       22.97      1.35 o 
   1   1   3      137.16      145.35      3.92 o 
   2   1   3     1314.15     1410.16     24.84 o 
   3   1   3        4.02        5.76      0.78 o 
   4   1   3      401.10      419.41      8.03 o 
   5   1   3        3.97        3.23      0.95 o 
   6   1   3       37.74       35.94      2.17 o 
   7   1   3       41.66       36.25      3.63 o 
   8   1   3      235.50      235.00      8.99 o 
   9   1   3       47.95       41.85      4.56 o 
  10   1   3        3.08        4.04      2.86 o 
  11   1   3       16.55       11.14      3.83 o 
 -12   2   3       15.57        7.63      4.23 o 
 -11   2   3        1.18       -0.35      3.35 o 
 -10   2   3        0.80        0.32      2.92 o 
  -9   2   3       61.07       62.14      5.74 o 
  -8   2   3       16.19       12.04      2.68 o 
  -7   2   3      222.15      213.70      6.25 o 
  -6   2   3        6.73        7.77      1.32 o 
  -5   2   3      227.14      215.55      6.79 o 
  -4   2   3      430.71      439.61     10.86 o 
  -3   2   3       25.55       19.39      1.93 o 
  -2   2   3      863.21      900.42     18.92 o 
  -1   2   3       51.32       54.77      2.26 o 
   0   2   3      156.90      156.70      3.67 o 
   1   2   3       27.14       23.52      1.39 o 
   2   2   3        7.08       10.15      1.05 o 
   3   2   3       85.38       82.50      2.51 o 
   4   2   3      147.15      150.17      3.72 o 
   5   2   3       60.17       53.50      3.67 o 
   6   2   3      362.11      343.94      8.97 o 
   7   2   3      258.37      263.54      9.40 o 
   8   2   3        0.19        0.95      2.05 o 
   9   2   3        2.13        2.65      2.63 o 
  10   2   3        9.75        7.18      3.29 o 
 -12   3   3        2.13       -0.54      7.08 o 
 -11   3   3        1.63       -3.10      3.13 o 
 -10   3   3       38.05       32.90      7.89 o 
  -9   3   3       12.39       14.19      6.81 o 
  -8   3   3       23.25       22.88      3.04 o 
  -7   3   3       10.96        9.77      2.41 o 
  -6   3   3      156.41      162.20     11.24 o 
  -5   3   3        0.58        2.42      1.46 o 
  -4   3   3       54.62       55.25      3.96 o 
  -3   3   3      184.65      192.01      5.89 o 
  -2   3   3        3.44        2.74      1.03 o 
  -1   3   3        2.86        4.83      1.49 o 
   0   3   3      612.25      656.51     14.35 o 
   1   3   3       61.76       76.63      2.93 o 
   2   3   3        0.01        0.29      0.83 o 
   3   3   3      196.60      188.09      4.27 o 
   4   3   3       36.58       34.33      2.21 o 
   5   3   3       52.01       54.91      3.29 o 
   6   3   3       12.95       11.13      2.10 o 
   7   3   3        4.46        2.49      2.09 o 
   8   3   3       21.81       19.07      3.35 o 
   9   3   3        6.59        5.46      3.42 o 
  10   3   3        1.37       -2.83      2.83 o 
 -12   4   3        2.34        9.98      4.30 o 
 -11   4   3        0.76       -0.72      3.31 o 
 -10   4   3       63.85       63.62     15.88 o 
  -9   4   3        0.16        4.72      3.08 o 
  -8   4   3       11.61       11.48      2.90 o 
  -7   4   3       71.42       71.60      7.94 o 
  -6   4   3      198.49      192.93      7.44 o 
  -5   4   3        0.85       -0.53      1.34 o 
  -4   4   3       24.42       24.08      1.97 o 
  -3   4   3        6.55        6.97      1.53 o 
  -2   4   3      179.44      173.90      8.01 o 
  -1   4   3      713.42      758.73     16.73 o 
   0   4   3       59.33       60.36      3.39 o 
   1   4   3       34.79       36.38      2.66 o 
   2   4   3       10.07        8.60      1.77 o 
   3   4   3      279.88      273.49      7.96 o 
   4   4   3      631.56      628.59     13.23 o 
   5   4   3       35.43       31.79      2.83 o 
   6   4   3        1.53       -0.62      1.81 o 
   7   4   3       10.17       11.79      2.87 o 
   8   4   3        3.94        7.04      2.92 o 
   9   4   3        1.63        1.29      4.20 o 
 -11   5   3      136.07      142.06     10.71 o 
 -10   5   3       19.58       19.63      4.49 o 
  -9   5   3       12.48       10.71      3.46 o 
  -8   5   3        0.08        2.24      2.83 o 
  -7   5   3       49.15       59.86      4.40 o 
  -6   5   3       49.18       57.65      6.19 o 
  -5   5   3      578.84      583.71     13.51 o 
  -4   5   3       74.51       72.43      9.12 o 
  -3   5   3       12.24        9.54      1.81 o 
  -2   5   3      189.91      205.93      7.28 o 
  -1   5   3      346.01      380.67      9.87 o 
   0   5   3      113.83      113.51      4.62 o 
   1   5   3        7.75        6.25      1.99 o 
   2   5   3       19.64       22.11      2.85 o 
   3   5   3        8.41        6.32      1.82 o 
   4   5   3       28.54       33.60      3.33 o 
   5   5   3       25.34       24.31      2.84 o 
   6   5   3      311.66      320.98     12.39 o 
   7   5   3       28.62       37.23      4.37 o 
   8   5   3       11.29        1.74      3.59 o 
   9   5   3       19.29       10.83      9.07 o 
 -11   6   3       41.59       40.01      6.09 o 
 -10   6   3        0.64        0.11      3.26 o 
  -9   6   3        0.01       -0.68      2.74 o 
  -8   6   3       54.80       50.49      6.10 o 
  -7   6   3       17.17       15.05      3.23 o 
  -6   6   3        6.39        4.04      2.10 o 
  -5   6   3        4.17        2.46      1.80 o 
  -4   6   3       55.94       56.85      3.99 o 
  -3   6   3       81.84       91.62      4.95 o 
  -2   6   3       69.08       68.99      4.25 o 
  -1   6   3        0.82       -0.66      1.20 o 
   0   6   3        0.72        0.06      1.28 o 
   1   6   3        8.85        4.15      1.92 o 
   2   6   3       40.66       30.37      3.05 o 
   3   6   3        1.56        0.91      1.74 o 
   4   6   3      161.91      153.63      7.23 o 
   5   6   3       33.32       40.42      5.09 o 
   6   6   3        2.46        2.00      3.08 o 
   7   6   3       22.05       24.27      7.35 o 
   8   6   3        0.12        4.84      4.27 o 
 -11   7   3       14.47        5.99      6.35 o 
 -10   7   3        0.94        2.18      3.64 o 
  -9   7   3       70.40       66.34     12.79 o 
  -8   7   3        3.24        5.99      4.63 o 
  -7   7   3        6.43        6.74      3.19 o 
  -6   7   3       18.58       21.50      3.71 o 
  -5   7   3       15.63        6.12      2.50 o 
  -4   7   3       31.85       25.47      3.07 o 
  -3   7   3        2.88        0.67      1.67 o 
  -2   7   3      235.11      234.75     10.35 o 
  -1   7   3        6.50        5.75      1.87 o 
   0   7   3      135.93      130.68      6.09 o 
   1   7   3       26.09       15.31      2.87 o 
   2   7   3        7.15        8.32      2.29 o 
   3   7   3      117.46      112.30      6.44 o 
   4   7   3       13.39       11.35      3.42 o 
   5   7   3       50.36       44.09     10.71 o 
   6   7   3       62.34       76.83      8.55 o 
   7   7   3        2.97        1.99      4.26 o 
 -10   8   3       15.07       11.33      7.44 o 
  -9   8   3       30.96       20.14      4.65 o 
  -8   8   3        6.16        4.27      3.66 o 
  -7   8   3       21.19       15.12      4.26 o 
  -6   8   3        2.60        1.52      2.87 o 
  -5   8   3      144.02      155.05     10.50 o 
  -4   8   3      184.76      190.37     12.62 o 
  -3   8   3       65.57       70.91      4.93 o 
  -2   8   3        1.73        0.54      1.94 o 
  -1   8   3        0.54       -1.70      1.72 o 
   0   8   3       63.15       52.08      4.51 o 
   1   8   3       65.73       51.38      8.72 o 
   2   8   3        8.04       13.88      3.17 o 
   3   8   3       10.77        9.65      2.93 o 
   4   8   3        4.05        0.65      3.13 o 
   5   8   3       42.29       42.81      7.11 o 
   6   8   3       53.52       62.93      8.80 o 
  -9   9   3        0.09        3.85      4.09 o 
  -8   9   3       89.26      103.57     13.43 o 
  -7   9   3        3.69        8.78      4.03 o 
  -6   9   3       20.25       25.47      6.62 o 
  -5   9   3       38.46       32.47      5.57 o 
  -4   9   3       12.09        8.22      3.22 o 
  -3   9   3        0.07        1.07      2.68 o 
  -2   9   3        4.84        6.09      2.64 o 
  -1   9   3       18.53       15.53      3.07 o 
   0   9   3        3.98        2.97      2.60 o 
   1   9   3       24.35       26.13      3.67 o 
   2   9   3        0.94        1.78      2.61 o 
   3   9   3        6.37       -0.79      3.16 o 
   4   9   3        0.71       -3.82      3.82 o 
  -7  10   3       32.95       43.94     17.06 o 
  -6  10   3       10.73        4.80      5.53 o 
  -5  10   3        7.14        4.20      3.69 o 
  -4  10   3       58.27       67.75      7.97 o 
  -3  10   3        7.88       11.17      4.16 o 
  -2  10   3       16.86       17.85      4.10 o 
  -1  10   3       12.57       13.36      4.56 o 
   0  10   3       10.55        5.50      3.12 o 
   1  10   3       50.48       44.02      7.18 o 
   2  10   3       14.43       12.44      4.65 o 
   3  10   3       13.20       12.50      4.86 o 
  -5  11   3        3.70        2.72      7.44 o 
  -4  11   3        0.02        1.62      3.88 o 
  -3  11   3        3.51        3.37      4.31 o 
  -2  11   3        0.96        6.35      4.56 o 
  -1  11   3        4.81        7.47      4.99 o 
   0  11   3        0.51        2.39      4.27 o 
  -2 -13   4       11.37        9.12      5.17 o 
  -1 -13   4        0.83       -1.59      4.09 o 
   0 -13   4        2.01        4.39      3.68 o 
   1 -13   4        8.09       14.65      8.53 o 
   2 -13   4       17.78       24.85      5.00 o 
   3 -13   4        0.39        1.90      3.26 o 
   4 -13   4        2.85        0.52      3.05 o 
   5 -13   4       10.31       19.53      4.43 o 
  -4 -12   4        3.06        7.33      7.71 o 
  -3 -12   4       16.26        3.37      4.04 o 
  -2 -12   4       15.60       30.75      6.27 o 
  -1 -12   4       31.61       30.32      7.44 o 
   0 -12   4        1.69       -1.31      3.23 o 
   1 -12   4       34.77       36.78      5.40 o 
   2 -12   4       24.38       25.80      9.98 o 
   3 -12   4       64.28       79.09      9.16 o 
   4 -12   4       12.43        8.22      3.09 o 
   5 -12   4       17.27       19.07      3.96 o 
   6 -12   4        7.66        9.21      3.22 o 
   7 -12   4       48.30       59.24      6.06 o 
  -6 -11   4       63.45       75.23     10.57 o 
  -5 -11   4       25.22       26.00      6.87 o 
  -4 -11   4        5.22        1.57      3.96 o 
  -3 -11   4        0.69        2.42      3.92 o 
  -2 -11   4       21.19       20.02      4.97 o 
  -1 -11   4       63.58       60.03      7.02 o 
   0 -11   4       11.52        9.51      3.52 o 
   1 -11   4        0.28        0.26      2.25 o 
   2 -11   4       18.68       15.35      5.17 o 
   3 -11   4       88.99       76.74      6.76 o 
   4 -11   4        3.50        0.84      2.44 o 
   5 -11   4       12.14        9.43      7.08 o 
   6 -11   4      112.50      103.06      9.35 o 
   7 -11   4       65.96       46.94      4.19 o 
   8 -11   4       59.11       56.81     10.43 o 
  -7 -10   4        0.68        0.62      4.29 o 
  -6 -10   4       55.26       49.62      6.55 o 
  -5 -10   4       87.48      108.93      8.81 o 
  -4 -10   4        1.73        4.37      3.19 o 
  -3 -10   4       27.51       29.10      4.59 o 
  -2 -10   4       38.67       36.96      4.56 o 
  -1 -10   4      636.64      656.25     23.71 o 
   0 -10   4        6.90        3.74      2.47 o 
   1 -10   4        9.83        6.55      2.81 o 
   2 -10   4       69.41       61.29      5.58 o 
   3 -10   4      109.57      112.97      5.21 o 
   4 -10   4       29.10       30.92      3.07 o 
   5 -10   4       15.64       17.16      2.50 o 
   6 -10   4        0.00        0.62      1.64 o 
   7 -10   4       11.30        7.65      2.24 o 
   8 -10   4        0.85        0.32      3.18 o 
   9 -10   4        2.58        0.60      2.61 o 
  -8  -9   4        4.12        2.15      5.98 o 
  -7  -9   4       43.81       47.41      5.54 o 
  -6  -9   4       81.28       78.60      8.89 o 
  -5  -9   4        4.99        1.50      2.45 o 
  -4  -9   4        0.45        3.24      2.14 o 
  -3  -9   4        2.20        2.35      1.97 o 
  -2  -9   4       32.33       29.37      3.25 o 
  -1  -9   4      262.36      249.30      7.94 o 
   0  -9   4      409.93      414.72     10.92 o 
   1  -9   4      402.55      412.38     12.32 o 
   2  -9   4      112.53      112.72      6.70 o 
   3  -9   4       88.20       80.57      4.34 o 
   4  -9   4       48.82       52.34      3.67 o 
   5  -9   4      267.91      220.74      9.01 o 
   6  -9   4      178.59      153.47      6.11 o 
   7  -9   4       31.94       19.86      9.89 o 
   8  -9   4        0.03       -1.85      2.11 o 
   9  -9   4       40.61       59.30      5.81 o 
  10  -9   4       12.23       12.19      8.17 o 
  -9  -8   4       45.49       49.97      7.09 o 
  -8  -8   4       19.51       23.64      4.41 o 
  -7  -8   4        0.14        0.14      2.96 o 
  -6  -8   4      144.36      156.28      8.46 o 
  -5  -8   4       43.16       41.58      4.25 o 
  -4  -8   4       19.57       17.38      2.87 o 
  -3  -8   4        0.03       -1.45      1.46 o 
  -2  -8   4       77.70       72.45      4.47 o 
  -1  -8   4       69.10       70.02      3.63 o 
   0  -8   4      813.78      805.71     14.39 o 
   1  -8   4      154.58      142.38      3.87 o 
   2  -8   4       14.96       12.23      1.66 o 
   3  -8   4        0.48       -0.34      0.83 o 
   4  -8   4        8.42        9.12      1.41 o 
   5  -8   4        3.64        3.20      1.28 o 
   6  -8   4       55.66       40.59      5.81 o 
   7  -8   4      100.68       88.88     13.16 o 
   8  -8   4        7.87        7.95      2.61 o 
   9  -8   4       67.13       70.64      9.80 o 
  10  -8   4        0.25        0.26      2.72 o 
 -10  -7   4       19.18       22.64      6.67 o 
  -9  -7   4        2.43        3.17      3.93 o 
  -8  -7   4       10.41       12.12      3.45 o 
  -7  -7   4       22.48       20.88      4.12 o 
  -6  -7   4        9.73        5.91      2.64 o 
  -5  -7   4      193.23      181.99      7.54 o 
  -4  -7   4      244.51      245.61      8.27 o 
  -3  -7   4        2.15        1.61      1.42 o 
  -2  -7   4      205.96      198.56      7.12 o 
  -1  -7   4      245.84      250.05      6.58 o 
   0  -7   4      301.23      306.48      7.44 o 
   1  -7   4      249.23      263.18      5.46 o 
   2  -7   4       47.19       45.79      2.06 o 
   3  -7   4      163.57      149.29      3.95 o 
   4  -7   4      380.86      364.35      7.63 o 
   5  -7   4       11.27       15.36      2.03 o 
   6  -7   4      447.49      426.24     15.15 o 
   7  -7   4       13.12       10.70      2.45 o 
   8  -7   4       31.02       26.31      4.54 o 
   9  -7   4       57.27       51.68      5.57 o 
  10  -7   4        5.17        3.72      2.62 o 
  11  -7   4        2.94       -0.39      2.75 o 
 -10  -6   4       28.47       30.18      6.86 o 
  -9  -6   4       90.43       81.14      9.80 o 
  -8  -6   4       15.56        7.43      3.69 o 
  -7  -6   4      124.25      124.33      7.40 o 
  -6  -6   4       77.94       68.44      5.18 o 
  -5  -6   4      530.32      554.35     14.48 o 
  -4  -6   4      342.61      338.33      9.80 o 
  -3  -6   4      209.83      235.96     14.90 o 
  -2  -6   4      158.23      163.27      4.37 o 
  -1  -6   4       66.58       62.12      2.90 o 
   0  -6   4      295.76      307.01      6.72 o 
   1  -6   4      134.95      131.41      3.42 o 
   2  -6   4      243.87      256.36      4.97 o 
   3  -6   4       38.90       39.88      2.32 o 
   4  -6   4       66.71       69.12      3.13 o 
   5  -6   4       16.12       16.34      1.85 o 
   6  -6   4      716.71      756.42     16.92 o 
   7  -6   4      168.02      160.30      8.53 o 
   8  -6   4        9.81        6.10      3.63 o 
   9  -6   4        1.63        2.10      2.40 o 
  10  -6   4       16.79       14.56      4.81 o 
  11  -6   4       15.34       22.00      3.85 o 
 -11  -5   4       10.77       10.08      6.19 o 
 -10  -5   4       16.59       18.55      5.54 o 
  -9  -5   4        5.80        4.67      3.16 o 
  -8  -5   4      179.38      194.23     15.56 o 
  -7  -5   4       21.32       24.60      3.52 o 
  -6  -5   4        9.94        5.34      2.11 o 
  -5  -5   4      771.54      792.44     18.72 o 
  -4  -5   4      265.62      232.29      7.39 o 
  -3  -5   4     1028.15     1005.30     21.76 o 
  -2  -5   4        1.01       -0.17      0.70 o 
  -1  -5   4      244.12      226.09      4.90 o 
   0  -5   4      110.92      115.09      3.83 o 
   1  -5   4       73.27       84.87      2.35 o 
   2  -5   4       67.73       77.99      2.36 o 
   3  -5   4      236.67      262.93      8.54 o 
   4  -5   4      158.16      170.21      8.12 o 
   5  -5   4      402.14      442.07     12.63 o 
   6  -5   4       49.76       55.03      3.30 o 
   7  -5   4      668.09      675.11     22.49 o 
   8  -5   4       13.78       14.66      5.81 o 
   9  -5   4        1.98        2.08      2.56 o 
  10  -5   4       22.60       19.42      4.15 o 
  11  -5   4        0.34        2.12      2.76 o 
 -11  -4   4        9.82        9.35      6.17 o 
 -10  -4   4        1.75        5.90      4.26 o 
  -9  -4   4       43.30       32.31      6.21 o 
  -8  -4   4      227.04      226.57      9.08 o 
  -7  -4   4      143.33      143.88      7.45 o 
  -6  -4   4       52.85       52.48      4.79 o 
  -5  -4   4      162.88      159.96      6.13 o 
  -4  -4   4     2257.43     2194.01     44.25 o 
  -3  -4   4      452.09      429.20      8.57 o 
  -2  -4   4      448.05      451.38      8.58 o 
  -1  -4   4        5.34        3.80      0.77 o 
   0  -4   4      304.65      284.58      6.36 o 
   1  -4   4     1047.87     1060.65     18.44 o 
   2  -4   4      282.22      319.41     11.44 o 
   3  -4   4       13.23       14.00      5.81 o 
   4  -4   4        2.00       -0.76      1.34 o 
   5  -4   4      271.75      272.21      8.41 o 
   6  -4   4      195.03      202.85      7.23 o 
   7  -4   4      368.34      362.78     10.95 o 
   8  -4   4       27.74       28.48      4.11 o 
   9  -4   4        6.86        5.50      4.08 o 
  10  -4   4        1.97        0.21      3.59 o 
  11  -4   4       55.93       59.05      9.39 o 
 -12  -3   4        1.15       -1.05      4.77 o 
 -11  -3   4        0.28        2.35      4.30 o 
 -10  -3   4       13.91       15.72      5.35 o 
  -9  -3   4       24.84       31.93      7.78 o 
  -8  -3   4      256.15      268.82      9.61 o 
  -7  -3   4        9.00        6.13      2.26 o 
  -6  -3   4        4.60        3.08      2.30 o 
  -5  -3   4        4.14        0.08      1.34 o 
  -4  -3   4     2342.95     2310.20     53.78 o 
  -3  -3   4      198.99      203.44      7.07 o 
  -2  -3   4       41.58       36.46      1.94 o 
  -1  -3   4      174.54      159.61      3.98 o 
   0  -3   4       85.03       79.94      1.94 o 
   1  -3   4       47.20       58.30      3.73 o 
   2  -3   4       75.51       86.27      5.00 o 
   3  -3   4      495.72      561.96     20.05 o 
   4  -3   4       61.42       59.97      5.99 o 
   5  -3   4       33.18       34.46      2.25 o 
   6  -3   4       30.05       27.01      2.33 o 
   7  -3   4       56.83       52.42      3.47 o 
   8  -3   4      118.75      111.70      7.54 o 
   9  -3   4      122.92      121.54      5.95 o 
  10  -3   4       62.14       64.36      8.15 o 
  11  -3   4       14.90       13.19      3.79 o 
 -12  -2   4       16.31        7.12      4.81 o 
 -11  -2   4       10.11        2.72      6.53 o 
 -10  -2   4        0.08       -0.62      3.48 o 
  -9  -2   4        3.85        0.10      2.41 o 
  -8  -2   4       37.67       39.05      4.10 o 
  -7  -2   4       16.74       22.89      3.08 o 
  -6  -2   4      663.63      687.80     19.66 o 
  -5  -2   4      413.02      394.33     10.65 o 
  -4  -2   4      743.20      759.34     17.15 o 
  -3  -2   4      285.91      267.20      5.95 o 
  -2  -2   4      490.67      488.67      9.02 o 
  -1  -2   4       44.61       50.78      2.05 o 
   0  -2   4     1582.93     1595.92     23.23 o 
   1  -2   4      926.22      974.43     19.29 o 
   2  -2   4     1990.67     2136.05     60.73 o 
   3  -2   4      223.90      266.03     13.43 o 
   4  -2   4      375.00      387.49      9.68 o 
   5  -2   4      237.67      251.35      9.02 o 
   6  -2   4        4.27        3.92      1.04 o 
   7  -2   4       75.43       68.81      3.67 o 
   8  -2   4       74.04       82.36      5.23 o 
   9  -2   4       57.49       57.79      4.59 o 
  10  -2   4        0.02        1.56      2.30 o 
  11  -2   4        5.70        8.24      5.62 o 
 -12  -1   4        2.63        2.36      4.36 o 
 -11  -1   4       18.99       10.70      4.74 o 
 -10  -1   4       19.66       23.16      5.13 o 
  -9  -1   4        0.44        0.67      2.24 o 
  -8  -1   4       51.05       49.99      4.48 o 
  -7  -1   4       80.52       75.41      5.13 o 
  -6  -1   4      721.94      765.12     18.13 o 
  -5  -1   4       40.97       39.77      4.27 o 
  -4  -1   4     2331.73     2365.47     47.13 o 
  -3  -1   4        0.03       -0.68      0.78 o 
  -2  -1   4     1779.05     1747.62     26.19 o 
  -1  -1   4      426.57      409.36      6.56 o 
   0  -1   4        2.91        5.47      0.57 o 
   1  -1   4      579.67      597.92      9.73 o 
   2  -1   4     1407.33     1531.04     26.46 o 
   3  -1   4     2212.92     2400.00     37.67 o 
   4  -1   4      111.24      107.13      2.98 o 
   5  -1   4       23.02       22.01      1.54 o 
   6  -1   4       39.21       40.29      2.25 o 
   7  -1   4       73.96       75.97      4.87 o 
   8  -1   4       61.71       73.69      5.20 o 
   9  -1   4       31.45       19.79      3.23 o 
  10  -1   4       21.35       24.17      3.77 o 
  11  -1   4       49.28       61.60      7.55 o 
 -12   0   4       29.70       25.41      5.97 o 
 -11   0   4       16.89       19.74      5.11 o 
 -10   0   4        4.31        3.14      3.54 o 
  -9   0   4       12.00        5.28      2.56 o 
  -8   0   4      103.86      116.38      6.68 o 
  -7   0   4       61.38       67.39      6.68 o 
  -6   0   4      132.06      146.91      8.25 o 
  -5   0   4       44.54       49.84      3.51 o 
  -4   0   4       19.28       30.23      3.49 o 
  -3   0   4      155.93      154.62      5.35 o 
  -2   0   4     4923.62     5069.38     73.22 o 
  -1   0   4        1.19        1.89      0.63 o 
   0   0   4      184.81      173.09      4.13 o 
   1   0   4       14.99       17.60      1.08 o 
   2   0   4     1759.37     1907.39     32.72 o 
   3   0   4     1561.72     1766.11     28.02 o 
   4   0   4       45.77       52.36      2.31 o 
   5   0   4       36.15       36.26      2.25 o 
   6   0   4        1.22        1.86      1.08 o 
   7   0   4        1.23        0.58      1.92 o 
   8   0   4       28.80       24.85      3.34 o 
   9   0   4       89.66       80.89      7.11 o 
  10   0   4       17.20       20.99      5.50 o 
  11   0   4       13.66       15.79      4.39 o 
 -12   1   4        0.13        3.48      4.05 o 
 -11   1   4       75.48       92.00     12.70 o 
 -10   1   4       13.55        9.16      3.97 o 
  -9   1   4        0.61       -0.41      2.19 o 
  -8   1   4      140.72      148.59     10.68 o 
  -7   1   4       57.51       63.46      5.37 o 
  -6   1   4       13.27       14.39      2.29 o 
  -5   1   4       35.06       43.00      3.30 o 
  -4   1   4       56.17       54.99      3.48 o 
  -3   1   4      101.14       97.18      4.16 o 
  -2   1   4      861.92      954.66     16.32 o 
  -1   1   4      367.07      372.67      7.18 o 
   0   1   4      345.62      386.40      7.22 o 
   1   1   4      235.41      233.81      4.81 o 
   2   1   4      368.96      354.39      6.73 o 
   3   1   4      590.77      625.10     11.08 o 
   4   1   4      443.71      472.54      8.27 o 
   5   1   4        0.35        0.49      0.83 o 
   6   1   4      340.59      332.88     10.31 o 
   7   1   4      150.59      150.16      6.61 o 
   8   1   4       49.79       43.70      7.78 o 
   9   1   4        5.81        6.32      2.82 o 
  10   1   4        1.68        3.22      2.94 o 
 -12   2   4       51.94       45.75     30.49 o 
 -11   2   4       85.06      105.80     13.25 o 
 -10   2   4       19.24       13.47      4.27 o 
  -9   2   4       10.32       12.71      3.46 o 
  -8   2   4        8.92        5.68      2.19 o 
  -7   2   4        1.27       -1.68      1.68 o 
  -6   2   4       14.66        8.81      1.98 o 
  -5   2   4      273.98      285.90      8.91 o 
  -4   2   4       37.13       50.25      4.06 o 
  -3   2   4        0.08        1.90      1.07 o 
  -2   2   4      367.41      407.58      9.98 o 
  -1   2   4      484.68      545.92     10.98 o 
   0   2   4     1141.00     1276.79     21.11 o 
   1   2   4     1027.86     1033.39     17.40 o 
   2   2   4        1.08        2.02      0.78 o 
   3   2   4       49.14       47.96      2.15 o 
   4   2   4      202.96      202.80      4.63 o 
   5   2   4      231.19      234.45      8.77 o 
   6   2   4      167.27      169.93      6.78 o 
   7   2   4       65.38       65.33      7.70 o 
   8   2   4      191.31      187.52      8.11 o 
   9   2   4       13.61        5.74      3.04 o 
  10   2   4        2.72        3.25      3.03 o 
 -12   3   4        6.65        5.97      4.13 o 
 -11   3   4      190.85      168.18     24.86 o 
 -10   3   4      233.46      259.19     13.17 o 
  -9   3   4       39.34       34.23      6.17 o 
  -8   3   4      131.94      128.36      6.84 o 
  -7   3   4       16.90       11.95      2.44 o 
  -6   3   4        5.51        2.91      1.76 o 
  -5   3   4      707.80      746.36     23.99 o 
  -4   3   4        5.59        4.77      1.52 o 
  -3   3   4        0.00       -1.08      1.08 o 
  -2   3   4       64.06       77.83      3.93 o 
  -1   3   4      339.57      379.73      9.57 o 
   0   3   4       23.98       29.73      2.34 o 
   1   3   4       20.98       21.51      2.67 o 
   2   3   4       37.17       40.40      2.87 o 
   3   3   4       13.93        9.26      1.49 o 
   4   3   4      180.35      173.41      5.19 o 
   5   3   4      426.18      453.23     17.76 o 
   6   3   4        7.59        7.88      2.26 o 
   7   3   4       23.75       23.71      3.24 o 
   8   3   4        0.24        2.33      2.40 o 
   9   3   4       23.78       29.19      4.27 o 
 -12   4   4       32.75       34.37      7.62 o 
 -11   4   4       63.57       46.33      6.81 o 
 -10   4   4        0.66        0.58      3.36 o 
  -9   4   4        2.41       -0.61      2.79 o 
  -8   4   4        2.73        2.81      2.59 o 
  -7   4   4        8.96        6.45      2.28 o 
  -6   4   4     1852.02     1933.25     40.26 o 
  -5   4   4      335.92      320.08      9.40 o 
  -4   4   4      122.08      118.00      5.22 o 
  -3   4   4        0.15        1.72      1.34 o 
  -2   4   4      133.12      148.61     10.53 o 
  -1   4   4      946.98     1081.15     24.99 o 
   0   4   4       80.42       97.03      5.32 o 
   1   4   4       14.11        8.85      1.66 o 
   2   4   4       33.46       33.56      3.68 o 
   3   4   4      342.12      341.30      9.58 o 
   4   4   4       70.97       57.04      4.02 o 
   5   4   4      958.37      981.60     25.02 o 
   6   4   4      361.91      393.42     15.10 o 
   7   4   4        3.75        8.25      2.84 o 
   8   4   4        1.92        2.76      2.57 o 
   9   4   4        1.25        1.64      4.03 o 
 -11   5   4      226.51      274.71     30.76 o 
 -10   5   4       42.28       41.28     13.52 o 
  -9   5   4       21.25       26.64      8.53 o 
  -8   5   4       13.56       13.36      4.26 o 
  -7   5   4      144.33      164.20      7.18 o 
  -6   5   4      268.19      322.99     15.85 o 
  -5   5   4       28.23       21.68      3.12 o 
  -4   5   4       78.83       72.62      4.58 o 
  -3   5   4       44.83       47.23      5.13 o 
  -2   5   4        2.05        1.59      1.31 o 
  -1   5   4       27.50       32.30      2.92 o 
   0   5   4       17.30       14.87      2.10 o 
   1   5   4        0.02       -1.08      1.31 o 
   2   5   4       54.23       40.38      8.49 o 
   3   5   4        0.00       -0.29      1.52 o 
   4   5   4       66.07       80.44      6.04 o 
   5   5   4      155.09      154.08      9.75 o 
   6   5   4      110.07      139.28      7.30 o 
   7   5   4        0.02        3.31      3.59 o 
   8   5   4       17.44       16.24      7.98 o 
 -11   6   4        8.98        3.21      3.92 o 
 -10   6   4       75.75       77.63      8.17 o 
  -9   6   4        1.29        3.70      3.71 o 
  -8   6   4       27.70       29.79      5.17 o 
  -7   6   4        3.47        3.84      2.74 o 
  -6   6   4      112.38      120.00      6.45 o 
  -5   6   4      973.11     1043.83     23.82 o 
  -4   6   4      732.22      790.98     18.78 o 
  -3   6   4      167.68      158.10      6.42 o 
  -2   6   4       86.22       89.48      5.10 o 
  -1   6   4       80.52       80.88      4.81 o 
   0   6   4       22.33       16.31      2.41 o 
   1   6   4      154.26      152.82      6.99 o 
   2   6   4       31.47       26.84      3.62 o 
   3   6   4        8.57       11.37      2.57 o 
   4   6   4      165.29      149.64      8.93 o 
   5   6   4      106.53       98.42      8.59 o 
   6   6   4      158.14      172.20     12.25 o 
   7   6   4       17.59       17.22      5.40 o 
 -10   7   4       29.62       44.86      6.62 o 
  -9   7   4       33.63       22.53      5.09 o 
  -8   7   4       10.64       11.53      4.81 o 
  -7   7   4       60.35       65.71     18.87 o 
  -6   7   4       69.38       85.35     10.96 o 
  -5   7   4      107.18      103.63      6.05 o 
  -4   7   4       88.75      108.10      6.11 o 
  -3   7   4      119.47      112.76      8.77 o 
  -2   7   4       53.01       53.83      4.26 o 
  -1   7   4       41.03       36.51      3.62 o 
   0   7   4       77.57       68.30      4.74 o 
   1   7   4      142.30      139.70      7.68 o 
   2   7   4        8.67        9.11      2.41 o 
   3   7   4       15.58       13.96      4.74 o 
   4   7   4        4.91        3.66      5.53 o 
   5   7   4        0.08        1.48      3.22 o 
   6   7   4       93.80      119.46     14.34 o 
  -9   8   4        1.68        1.37      3.90 o 
  -8   8   4        5.15       11.58      4.40 o 
  -7   8   4       94.85      105.55     11.43 o 
  -6   8   4        0.05       -2.71      2.95 o 
  -5   8   4      128.77      150.54     17.51 o 
  -4   8   4       25.13       25.72      3.45 o 
  -3   8   4       62.74       59.32      4.72 o 
  -2   8   4        9.10       10.02      3.41 o 
  -1   8   4       64.11       66.22      5.34 o 
   0   8   4       30.12       27.28      3.38 o 
   1   8   4      159.51      190.80      9.41 o 
   2   8   4       42.82       41.56      7.75 o 
   3   8   4       35.76       34.67      5.21 o 
   4   8   4        3.91        7.05      4.68 o 
   5   8   4       25.63       35.94      6.61 o 
  -8   9   4        9.07        6.74      4.57 o 
  -7   9   4       33.58       30.87      6.14 o 
  -6   9   4       70.45       79.66      8.47 o 
  -5   9   4       91.75      102.30      9.51 o 
  -4   9   4       30.09       31.97      6.37 o 
  -3   9   4        0.00        4.94      2.99 o 
  -2   9   4      146.75      164.77      9.54 o 
  -1   9   4       25.60       25.67      6.18 o 
   0   9   4        7.97        6.05      3.16 o 
   1   9   4       13.96        5.85      2.84 o 
   2   9   4       54.80       46.83      6.25 o 
   3   9   4        6.95        8.46      5.81 o 
  -6  10   4        3.12        8.14      4.57 o 
  -5  10   4        0.24        0.71      4.14 o 
  -4  10   4        0.05        3.55      4.03 o 
  -3  10   4       41.19       49.57     14.70 o 
  -2  10   4        6.63        6.28      3.36 o 
  -1  10   4        2.56        3.55      4.06 o 
   0  10   4       15.26        7.84      4.92 o 
   1  10   4        0.13       -0.56      3.76 o 
  -3 -13   5       34.63       32.24      7.62 o 
  -2 -13   5       33.57       48.44      7.80 o 
  -1 -13   5       17.98       26.07      5.75 o 
   0 -13   5        0.45        0.46      7.62 o 
   1 -13   5       41.37       47.77     10.07 o 
   2 -13   5        7.30        5.52      3.34 o 
   3 -13   5        6.67        6.46      7.89 o 
   4 -13   5       10.71       10.13      3.54 o 
   5 -13   5        6.48        2.63      3.26 o 
  -5 -12   5        0.16        2.18      5.13 o 
  -4 -12   5        0.64        5.99      4.29 o 
  -3 -12   5       33.88       44.59      7.52 o 
  -2 -12   5        6.11        9.05      4.06 o 
  -1 -12   5       25.04       39.96      6.54 o 
   0 -12   5       33.30       46.70      6.14 o 
   1 -12   5        2.95        5.45      3.09 o 
   2 -12   5       17.29       15.27      3.73 o 
   3 -12   5       44.61       58.64      6.17 o 
   4 -12   5       90.28      117.01      8.98 o 
   5 -12   5        0.45        0.36      2.45 o 
   6 -12   5        5.39       10.23      3.18 o 
   7 -12   5       29.07       25.22      5.63 o 
  -6 -11   5       11.13       18.73      6.77 o 
  -5 -11   5       37.83       27.37     12.07 o 
  -4 -11   5       49.67       43.09      7.21 o 
  -3 -11   5        2.18        1.87      3.44 o 
  -2 -11   5      177.72      172.13     12.29 o 
  -1 -11   5       10.10       12.91      3.88 o 
   0 -11   5        3.68        6.05      3.00 o 
   1 -11   5       61.30       52.26      5.79 o 
   2 -11   5        5.06        6.92      2.75 o 
   3 -11   5       11.04       12.69      3.05 o 
   4 -11   5       24.62       31.68      6.17 o 
   5 -11   5        0.00        4.91      2.12 o 
   6 -11   5       48.26       40.96      4.58 o 
   7 -11   5        2.72        3.56      2.45 o 
   8 -11   5        4.37        0.45      2.50 o 
  -7 -10   5       51.78       79.50      8.70 o 
  -6 -10   5        0.55        4.00      3.95 o 
  -5 -10   5        1.73        0.53      3.36 o 
  -4 -10   5       11.90        8.66      3.75 o 
  -3 -10   5       52.58       61.81      6.18 o 
  -2 -10   5        0.36        3.74      2.82 o 
  -1 -10   5      201.25      201.31     10.80 o 
   0 -10   5        9.51        6.20      2.85 o 
   1 -10   5       19.30       17.36      3.36 o 
   2 -10   5       36.04       49.78      5.09 o 
   3 -10   5       13.14        6.28      2.40 o 
   4 -10   5        4.41        1.01      1.60 o 
   5 -10   5        0.02        0.48      1.62 o 
   6 -10   5        0.10        0.66      1.87 o 
   7 -10   5        6.21        4.83      2.63 o 
   8 -10   5        1.79        0.81      2.50 o 
   9 -10   5       72.47       84.27      6.81 o 
  -8  -9   5       30.29       46.77      7.09 o 
  -7  -9   5       78.71       77.58      6.64 o 
  -6  -9   5      244.17      255.96     10.42 o 
  -5  -9   5        6.05        3.56      2.56 o 
  -4  -9   5       78.98       76.22      5.55 o 
  -3  -9   5        0.86       -0.07      1.79 o 
  -2  -9   5      208.60      211.03      7.41 o 
  -1  -9   5       31.20       31.53      2.96 o 
   0  -9   5      723.78      725.49     19.57 o 
   1  -9   5       34.30       32.50      3.92 o 
   2  -9   5       19.31       17.90      3.02 o 
   3  -9   5        3.34        1.82      1.44 o 
   4  -9   5        0.98       -1.02      1.30 o 
   5  -9   5       74.40       62.68      4.83 o 
   6  -9   5        3.37        2.88      2.54 o 
   7  -9   5        7.39        7.51      2.54 o 
   8  -9   5       32.14       31.93      3.98 o 
   9  -9   5        0.00       -1.45      2.47 o 
  -9  -8   5        0.24       -4.09      4.17 o 
  -8  -8   5        0.85       -1.47      3.03 o 
  -7  -8   5       24.19       22.32      3.91 o 
  -6  -8   5        5.46        4.40      2.56 o 
  -5  -8   5        2.04        0.02      2.01 o 
  -4  -8   5        4.18        4.18      2.12 o 
  -3  -8   5        4.91        2.95      1.84 o 
  -2  -8   5       52.68       52.34      3.83 o 
  -1  -8   5       35.10       29.08      2.17 o 
   0  -8   5       87.85       79.29      3.21 o 
   1  -8   5       96.40       94.79      3.41 o 
   2  -8   5      119.30      111.19      3.58 o 
   3  -8   5        0.17       -0.73      0.81 o 
   4  -8   5        0.06        1.00      1.19 o 
   5  -8   5      349.21      337.77     13.16 o 
   6  -8   5        0.68        1.35      1.54 o 
   7  -8   5       33.65       27.45      3.32 o 
   8  -8   5        8.35        1.72      2.22 o 
   9  -8   5        0.04       -0.27      2.54 o 
  10  -8   5       27.13       33.48      4.34 o 
 -10  -7   5        2.98        0.04      6.53 o 
  -9  -7   5        1.37        2.95      3.11 o 
  -8  -7   5       13.29        8.96      3.69 o 
  -7  -7   5       45.12       41.87      4.67 o 
  -6  -7   5       68.04       75.85      5.60 o 
  -5  -7   5       13.32        9.58      2.83 o 
  -4  -7   5      175.17      184.95      7.24 o 
  -3  -7   5       52.89       41.24      4.11 o 
  -2  -7   5        8.44       10.94      1.48 o 
  -1  -7   5      208.56      197.29      5.36 o 
   0  -7   5       58.59       56.55      2.45 o 
   1  -7   5       76.04       69.63      2.38 o 
   2  -7   5      206.28      194.96      6.10 o 
   3  -7   5      117.69      113.54      3.52 o 
   4  -7   5       65.42       71.37      3.25 o 
   5  -7   5      325.12      315.19      8.85 o 
   6  -7   5      119.63      118.46      4.79 o 
   7  -7   5       14.46        7.14      6.71 o 
   8  -7   5       71.39       72.68      5.05 o 
   9  -7   5        1.35        1.19      2.22 o 
  10  -7   5       19.50       22.41      3.77 o 
 -10  -6   5       14.63       13.80      5.18 o 
  -9  -6   5        1.81       -2.54      2.54 o 
  -8  -6   5       62.09       62.57      7.86 o 
  -7  -6   5        1.82        0.97      2.53 o 
  -6  -6   5        0.15       -0.72      1.92 o 
  -5  -6   5       32.98       26.40      3.17 o 
  -4  -6   5      290.11      270.75      9.74 o 
  -3  -6   5       30.62       24.35      2.60 o 
  -2  -6   5      123.46      117.91      3.72 o 
  -1  -6   5       61.33       62.86      2.95 o 
   0  -6   5      116.06      120.04      3.47 o 
   1  -6   5       35.68       41.06      1.91 o 
   2  -6   5      255.24      231.95      6.35 o 
   3  -6   5      154.08      138.95      5.34 o 
   4  -6   5      171.97      175.84     11.07 o 
   5  -6   5      649.38      681.31     23.56 o 
   6  -6   5       14.35       13.14      1.72 o 
   7  -6   5      271.28      284.69      9.61 o 
   8  -6   5      110.72      100.57     11.03 o 
   9  -6   5        8.17        6.84      2.62 o 
  10  -6   5        3.68        2.27      3.02 o 
  11  -6   5       65.68       72.51      7.40 o 
 -11  -5   5       38.83       31.72      9.80 o 
 -10  -5   5       22.11       18.12      5.05 o 
  -9  -5   5       41.76       42.20      5.05 o 
  -8  -5   5       89.01       96.12     10.28 o 
  -7  -5   5        2.40        2.52      2.21 o 
  -6  -5   5        2.43        1.37      1.86 o 
  -5  -5   5       67.37       66.75      6.00 o 
  -4  -5   5      537.42      552.76     13.76 o 
  -3  -5   5        2.81        5.10      1.33 o 
  -2  -5   5        0.15        0.09      0.81 o 
  -1  -5   5       31.25       35.57      2.09 o 
   0  -5   5       19.26       21.39      1.43 o 
   1  -5   5        6.49        7.34      0.79 o 
   2  -5   5      113.90      112.40      7.62 o 
   3  -5   5        5.55        3.82      1.78 o 
   4  -5   5      316.01      326.29     15.15 o 
   5  -5   5       32.27       26.28      5.26 o 
   6  -5   5      259.33      266.02     12.38 o 
   7  -5   5       49.02       41.69      5.36 o 
   8  -5   5        6.31        4.74      2.24 o 
   9  -5   5       77.09       85.10      8.64 o 
  10  -5   5        0.14        1.48      2.56 o 
  11  -5   5        8.96       11.42      3.50 o 
 -11  -4   5       63.18       67.45      8.98 o 
 -10  -4   5      153.04      198.87     14.87 o 
  -9  -4   5       82.96       87.23      6.66 o 
  -8  -4   5       15.82       16.70      3.20 o 
  -7  -4   5       51.95       41.87      4.17 o 
  -6  -4   5       93.33       93.00      5.62 o 
  -5  -4   5        0.86        0.21      1.67 o 
  -4  -4   5      158.17      141.66      6.32 o 
  -3  -4   5       79.23       86.39      3.46 o 
  -2  -4   5       47.34       47.87      2.32 o 
  -1  -4   5        3.16        3.68      0.74 o 
   0  -4   5       42.07       43.90      2.92 o 
   1  -4   5       46.35       47.66      2.44 o 
   2  -4   5      235.85      258.97     10.16 o 
   3  -4   5        1.37        0.05      1.39 o 
   4  -4   5      298.47      289.55     11.90 o 
   5  -4   5      193.44      186.27      9.20 o 
   6  -4   5     1899.79     1854.85     37.22 o 
   7  -4   5       37.19       37.14      4.52 o 
   8  -4   5       65.63       77.36      6.32 o 
   9  -4   5       65.50       63.42      5.31 o 
  10  -4   5      182.67      225.22     12.51 o 
  11  -4   5        0.26        0.81      3.05 o 
 -12  -3   5        3.05        7.98      7.80 o 
 -11  -3   5       14.86       13.21      6.08 o 
 -10  -3   5       14.59       17.14      4.49 o 
  -9  -3   5        7.75        9.80      2.96 o 
  -8  -3   5        0.28        2.14      2.20 o 
  -7  -3   5      184.89      178.51      7.82 o 
  -6  -3   5      295.46      295.28      9.34 o 
  -5  -3   5      224.21      215.09      7.36 o 
  -4  -3   5      311.50      297.69      8.57 o 
  -3  -3   5        0.05       -0.22      0.86 o 
  -2  -3   5      126.14      127.03      3.53 o 
  -1  -3   5      241.20      260.89      5.95 o 
   0  -3   5      128.79      132.22      2.96 o 
   1  -3   5      284.38      356.35     11.67 o 
   2  -3   5      121.29      138.57      6.66 o 
   3  -3   5       22.11       20.39      2.95 o 
   4  -3   5       40.75       61.51      5.40 o 
   5  -3   5      226.57      240.20      7.15 o 
   6  -3   5      154.83      147.73      5.01 o 
   7  -3   5        6.19        4.07      1.85 o 
   8  -3   5       22.39       16.18      2.95 o 
   9  -3   5        2.41        2.80      2.28 o 
  10  -3   5       65.49       72.50      6.78 o 
  11  -3   5        2.92        1.92      2.99 o 
 -12  -2   5        4.07        3.14      4.75 o 
 -11  -2   5       12.25        8.18      4.83 o 
 -10  -2   5       72.46       71.65      7.10 o 
  -9  -2   5        0.01       -0.84      2.37 o 
  -8  -2   5      151.94      150.57      8.00 o 
  -7  -2   5       25.81       24.23      3.24 o 
  -6  -2   5      162.39      158.93      6.79 o 
  -5  -2   5      751.88      696.56     16.62 o 
  -4  -2   5       49.11       47.26      3.48 o 
  -3  -2   5        1.93        0.87      0.89 o 
  -2  -2   5       27.94       28.29      1.97 o 
  -1  -2   5       81.94       81.71      2.82 o 
   0  -2   5      102.93      122.01      4.07 o 
   1  -2   5      130.52      148.05      3.19 o 
   2  -2   5       23.91       29.26      1.62 o 
   3  -2   5       51.51       48.47      2.19 o 
   4  -2   5      557.89      575.38     13.79 o 
   5  -2   5        4.12        5.39      1.13 o 
   6  -2   5      176.29      166.28      5.83 o 
   7  -2   5       46.65       40.18      3.25 o 
   8  -2   5       22.58       22.34      2.99 o 
   9  -2   5      101.86      104.36      7.98 o 
  10  -2   5        4.93        3.28      2.46 o 
  11  -2   5        3.66       -1.27      3.46 o 
 -12  -1   5       22.58       22.40      5.79 o 
 -11  -1   5        1.83        2.86      3.79 o 
 -10  -1   5       18.78       19.95      4.33 o 
  -9  -1   5       15.42       13.98      3.18 o 
  -8  -1   5       15.48       16.68      5.05 o 
  -7  -1   5      334.52      351.49     10.79 o 
  -6  -1   5      377.72      391.83     11.14 o 
  -5  -1   5       97.74      101.29      5.74 o 
  -4  -1   5     3812.81     3977.08     77.39 o 
  -3  -1   5     1547.42     1626.79     24.95 o 
  -2  -1   5     2434.63     2602.23     41.44 o 
  -1  -1   5       85.33       99.74      2.64 o 
   0  -1   5       37.14       47.58      1.71 o 
   1  -1   5       79.92       82.30      2.40 o 
   2  -1   5        3.19        4.37      0.69 o 
   3  -1   5       77.66       77.70      2.21 o 
   4  -1   5       96.65      100.42      2.95 o 
   5  -1   5        4.05        3.61      0.96 o 
   6  -1   5        0.37        1.92      1.21 o 
   7  -1   5       28.38       19.24      3.59 o 
   8  -1   5      137.29      122.64      6.50 o 
   9  -1   5        2.93        0.89      2.26 o 
  10  -1   5        2.92        1.74      2.66 o 
 -12   0   5        0.15       -0.26      4.14 o 
 -11   0   5        0.01        2.62      4.23 o 
 -10   0   5      137.37      145.17     12.43 o 
  -9   0   5       80.74       97.91      7.18 o 
  -8   0   5      119.57      120.15      9.01 o 
  -7   0   5      259.12      279.28      9.30 o 
  -6   0   5      118.21      131.82      6.05 o 
  -5   0   5      156.37      153.61      5.88 o 
  -4   0   5       10.74       11.18      1.87 o 
  -3   0   5      427.02      430.37     10.69 o 
  -2   0   5       99.47      107.19      2.95 o 
  -1   0   5      270.03      298.43      6.10 o 
   0   0   5      185.54      209.73      6.06 o 
   1   0   5        2.29        2.66      0.66 o 
   2   0   5      404.38      395.54      7.25 o 
   3   0   5       85.63       82.96      3.08 o 
   4   0   5       37.30       35.70      1.89 o 
   5   0   5       42.60       35.91      1.93 o 
   6   0   5      210.81      197.06     10.35 o 
   7   0   5       31.31       27.89      3.27 o 
   8   0   5       38.62       34.70      3.82 o 
   9   0   5        6.19        7.21      2.76 o 
  10   0   5        6.42        5.58      3.03 o 
 -12   1   5        0.10       -0.92      4.21 o 
 -11   1   5        5.40        3.11      4.10 o 
 -10   1   5       45.27       40.82     13.88 o 
  -9   1   5      119.57      138.97      9.82 o 
  -8   1   5      287.05      301.45     10.02 o 
  -7   1   5        0.00        1.88      1.92 o 
  -6   1   5       51.39       44.46      3.79 o 
  -5   1   5      132.12      154.31      5.91 o 
  -4   1   5      722.58      811.05     20.04 o 
  -3   1   5     2893.56     3103.57     60.78 o 
  -2   1   5       48.05       44.77      2.56 o 
  -1   1   5      193.63      210.06      4.87 o 
   0   1   5       23.75       27.60      1.68 o 
   1   1   5       35.13       29.28      1.71 o 
   2   1   5       62.18       64.54      2.86 o 
   3   1   5      130.75      135.43      3.91 o 
   4   1   5      247.14      229.77      5.49 o 
   5   1   5        0.40       -0.34      1.26 o 
   6   1   5      111.63      105.28      6.79 o 
   7   1   5        8.14        6.51      2.33 o 
   8   1   5        2.19        0.82      2.16 o 
   9   1   5       47.75       32.22      4.30 o 
  10   1   5       31.87       37.72      4.85 o 
 -12   2   5        1.56        7.57      4.67 o 
 -11   2   5       45.99       33.96      6.09 o 
 -10   2   5       56.93       45.53      6.60 o 
  -9   2   5      109.83      120.09      8.14 o 
  -8   2   5       17.12       12.57      2.71 o 
  -7   2   5        9.21        9.51      2.91 o 
  -6   2   5       12.10       10.79      2.39 o 
  -5   2   5       66.60       69.49      6.21 o 
  -4   2   5        0.67        1.04      1.19 o 
  -3   2   5       15.12       15.41      2.01 o 
  -2   2   5        8.50       10.48      2.35 o 
  -1   2   5       68.38       69.14      3.67 o 
   0   2   5       86.54       75.31      2.99 o 
   1   2   5       86.28       87.68      3.08 o 
   2   2   5      221.85      236.30      5.41 o 
   3   2   5       29.41       30.02      2.19 o 
   4   2   5        0.00       -0.33      1.10 o 
   5   2   5       19.35       17.66      2.48 o 
   6   2   5       17.38       16.71      5.52 o 
   7   2   5        2.33        3.39      2.37 o 
   8   2   5        3.29       -1.00      2.26 o 
   9   2   5       35.47       39.39      4.74 o 
 -12   3   5       41.86       42.54     12.34 o 
 -11   3   5       11.18        7.89      3.69 o 
 -10   3   5        6.13        4.37      3.49 o 
  -9   3   5       30.54       38.12      5.00 o 
  -8   3   5       15.01       10.77      2.97 o 
  -7   3   5       22.05       19.94      3.08 o 
  -6   3   5      169.54      184.95      7.05 o 
  -5   3   5       28.67       37.16      4.58 o 
  -4   3   5       24.36       17.30      2.88 o 
  -3   3   5      153.57      160.93      7.26 o 
  -2   3   5        1.94        1.00      1.34 o 
  -1   3   5       42.63       43.44      3.08 o 
   0   3   5       15.09       15.86      1.98 o 
   1   3   5        3.08        0.82      1.36 o 
   2   3   5       95.43       93.54      5.19 o 
   3   3   5       47.56       52.63      3.58 o 
   4   3   5      259.47      235.28     11.61 o 
   5   3   5      249.82      261.13     10.35 o 
   6   3   5        8.42        9.46      2.48 o 
   7   3   5        2.20        5.52      2.48 o 
   8   3   5        1.39        0.30      2.50 o 
   9   3   5       13.97       15.01      3.90 o 
 -11   4   5       15.33       15.24      5.63 o 
 -10   4   5       13.50       15.24      6.71 o 
  -9   4   5        0.08        0.35      3.14 o 
  -8   4   5       57.70       56.80      4.77 o 
  -7   4   5       71.26       60.00      4.84 o 
  -6   4   5       12.55        8.46      2.41 o 
  -5   4   5      100.68       89.43      5.40 o 
  -4   4   5      156.39      171.12      7.20 o 
  -3   4   5       85.42       98.08      5.21 o 
  -2   4   5       17.84       19.47      2.43 o 
  -1   4   5       30.44       32.08      2.88 o 
   0   4   5        0.25        1.87      1.35 o 
   1   4   5        0.37        1.26      1.32 o 
   2   4   5       99.01       91.84      5.75 o 
   3   4   5      145.02      152.10      6.05 o 
   4   4   5      566.59      569.56     20.60 o 
   5   4   5       29.56       22.95      8.53 o 
   6   4   5        2.44        5.68      2.55 o 
   7   4   5        4.51        3.50      2.66 o 
   8   4   5       56.68       60.69      7.44 o 
 -11   5   5        8.71        8.76      6.81 o 
 -10   5   5        0.17       -1.96      3.12 o 
  -9   5   5       11.67       13.47      4.08 o 
  -8   5   5        0.23       -0.26      2.70 o 
  -7   5   5        0.11       -1.59      2.03 o 
  -6   5   5       20.55       17.73      3.46 o 
  -5   5   5       62.95       71.31      4.98 o 
  -4   5   5      111.68      119.33      7.15 o 
  -3   5   5       69.12       71.40      4.61 o 
  -2   5   5        1.45        1.05      1.51 o 
  -1   5   5      136.40      155.78      6.09 o 
   0   5   5      104.46      103.99      5.19 o 
   1   5   5       19.45       18.19      2.67 o 
   2   5   5       32.64       26.54      3.47 o 
   3   5   5       45.58       50.32      4.98 o 
   4   5   5       50.32       59.11      6.33 o 
   5   5   5       74.52       87.69      8.01 o 
   6   5   5       23.65       23.30      4.94 o 
   7   5   5       83.54       87.19     18.69 o 
 -10   6   5       41.00       41.39      7.08 o 
  -9   6   5        1.58        0.53      3.73 o 
  -8   6   5       26.32       18.91      4.65 o 
  -7   6   5       88.80       84.57     12.92 o 
  -6   6   5        0.78        2.06      2.30 o 
  -5   6   5       21.82       23.12      3.16 o 
  -4   6   5        7.57        6.58      2.30 o 
  -3   6   5        5.80        5.33      2.12 o 
  -2   6   5      155.15      148.51      6.52 o 
  -1   6   5        0.16       -1.67      1.67 o 
   0   6   5      141.34      133.65      6.40 o 
   1   6   5       55.31       44.98      5.52 o 
   2   6   5       21.97       19.31      3.78 o 
   3   6   5        6.22        8.82      3.12 o 
   4   6   5        0.01       -2.57      2.57 o 
   5   6   5       28.80       28.58      8.44 o 
   6   6   5       76.44       83.24     14.79 o 
 -10   7   5        4.33        3.80      4.32 o 
  -9   7   5       32.85       32.91      6.09 o 
  -8   7   5        0.13        4.12      3.79 o 
  -7   7   5       27.13       31.77      8.71 o 
  -6   7   5       22.35       23.50      4.73 o 
  -5   7   5       14.83       14.93      3.14 o 
  -4   7   5       61.37       61.51      4.84 o 
  -3   7   5        1.80        3.90      2.09 o 
  -2   7   5       15.55        9.69      2.51 o 
  -1   7   5      152.40      166.63      7.05 o 
   0   7   5       14.97       17.87      2.86 o 
   1   7   5        3.88       -0.16      2.36 o 
   2   7   5       22.43       15.35      3.66 o 
   3   7   5       28.86       33.22      5.31 o 
   4   7   5       85.58       98.20     12.34 o 
   5   7   5        1.15        4.88      3.97 o 
  -9   8   5       49.90       60.91     16.33 o 
  -8   8   5        2.83        2.09      4.81 o 
  -7   8   5      164.05      166.23     32.94 o 
  -6   8   5      126.99      118.36     23.86 o 
  -5   8   5      162.26      178.41      9.74 o 
  -4   8   5       74.82       89.53      6.10 o 
  -3   8   5        2.16        2.14      2.46 o 
  -2   8   5       16.81       15.42      2.95 o 
  -1   8   5        0.02       -0.20      2.05 o 
   0   8   5        9.32        9.47      2.54 o 
   1   8   5        4.36        6.90      4.56 o 
   2   8   5       23.98       20.95      5.11 o 
   3   8   5        0.39        1.03      4.17 o 
   4   8   5       40.71       45.51      7.05 o 
  -7   9   5        1.98        2.60      4.09 o 
  -6   9   5       78.71       78.26      8.76 o 
  -5   9   5      113.50      109.23     21.96 o 
  -4   9   5        6.97        4.59      3.49 o 
  -3   9   5        1.66        4.04      3.24 o 
  -2   9   5       19.10       25.54      3.84 o 
  -1   9   5      139.07      141.88      8.59 o 
   0   9   5       97.07       72.98      9.71 o 
   1   9   5        0.03       -0.80      3.65 o 
   2   9   5       22.36       26.39      9.25 o 
  -4  10   5        3.27        2.15      4.56 o 
  -3  10   5        7.14        5.31      4.71 o 
  -2  10   5       10.12       11.12      4.17 o 
  -1  10   5       14.81       16.33     10.16 o 
   1 -14   6       24.53       16.51      6.90 o 
  -3 -13   6       25.95       31.67      7.23 o 
  -2 -13   6        2.48       -0.07      4.23 o 
  -1 -13   6        0.30       -0.41      4.00 o 
   0 -13   6        0.11       -3.08      3.08 o 
   1 -13   6       28.69       34.24      5.77 o 
   2 -13   6        1.70        1.93      3.03 o 
   3 -13   6        2.66        1.86      2.94 o 
   4 -13   6        0.92       -1.27      2.54 o 
   5 -13   6        1.68       -0.16      2.69 o 
  -5 -12   6        0.09       -1.80      4.80 o 
  -4 -12   6        0.00        6.98      5.06 o 
  -3 -12   6       51.73       55.92     24.77 o 
  -2 -12   6       49.87       49.66      7.04 o 
  -1 -12   6        9.50       15.01      4.36 o 
   0 -12   6        0.11       -1.01      2.64 o 
   1 -12   6       32.48       32.11      5.10 o 
   2 -12   6        1.31        0.08      2.36 o 
   3 -12   6        9.99        6.65      8.35 o 
   4 -12   6       41.72       53.58      5.58 o 
   5 -12   6        1.95        3.36      2.66 o 
   6 -12   6        0.04        2.00      3.08 o 
   7 -12   6        4.49        5.44      3.45 o 
  -6 -11   6       14.55       13.55      5.98 o 
  -5 -11   6        5.18        9.28      5.13 o 
  -4 -11   6        6.36        9.93      4.56 o 
  -3 -11   6      184.42      185.37     20.23 o 
  -2 -11   6       76.26       73.38      7.98 o 
  -1 -11   6        0.78        1.94      2.55 o 
   0 -11   6       56.95       48.66      6.06 o 
   1 -11   6      136.91      148.45      9.13 o 
   2 -11   6        1.94        2.33      2.17 o 
   3 -11   6        5.81        6.41      5.44 o 
   4 -11   6        2.78       -0.88      1.95 o 
   5 -11   6       32.60       40.87      4.23 o 
   6 -11   6        3.06        3.10      2.28 o 
   7 -11   6        0.73        1.42      3.99 o 
   8 -11   6       19.16       23.45      3.82 o 
  -7 -10   6        1.41        0.58      5.19 o 
  -6 -10   6        1.63        1.93      4.26 o 
  -5 -10   6       14.62       13.65      5.10 o 
  -4 -10   6        0.00       -0.93      3.39 o 
  -3 -10   6      165.49      159.25     11.75 o 
  -2 -10   6       26.81       25.19      4.70 o 
  -1 -10   6       70.75       69.61      6.90 o 
   0 -10   6        1.55       -0.71      2.38 o 
   1 -10   6       28.27       21.70      3.62 o 
   2 -10   6        0.29        2.68      6.17 o 
   3 -10   6        5.27        6.76      2.72 o 
   4 -10   6       79.25       56.11     11.52 o 
   5 -10   6        0.37        1.03      1.91 o 
   6 -10   6        3.02        4.55      2.14 o 
   7 -10   6       14.36       18.86      3.81 o 
   8 -10   6        1.70        0.35      2.22 o 
   9 -10   6       19.36       21.22      3.82 o 
  -8  -9   6        8.44        5.89      4.80 o 
  -7  -9   6      114.51      113.75      9.55 o 
  -6  -9   6      255.98      261.13     12.66 o 
  -5  -9   6      114.35      120.82      8.82 o 
  -4  -9   6       38.99       31.77      6.59 o 
  -3  -9   6        0.56       -1.98      2.09 o 
  -2  -9   6      367.83      379.13     12.84 o 
  -1  -9   6      195.58      189.08      9.74 o 
   0  -9   6      250.47      240.27     10.70 o 
   1  -9   6       13.34       17.53      3.02 o 
   2  -9   6       11.13        3.71      2.90 o 
   3  -9   6       23.85       17.44      1.88 o 
   4  -9   6      300.52      292.03     10.70 o 
   5  -9   6       64.84       61.50      7.71 o 
   6  -9   6        1.04       -0.15      1.73 o 
   7  -9   6       38.20       34.06      3.71 o 
   8  -9   6        5.55        9.44      2.40 o 
   9  -9   6       20.48       18.51      3.49 o 
  -9  -8   6       35.61       45.45      5.88 o 
  -8  -8   6        3.11        4.43      3.21 o 
  -7  -8   6      137.12      129.16     14.20 o 
  -6  -8   6      244.51      265.00      9.89 o 
  -5  -8   6        0.74       -1.06      1.88 o 
  -4  -8   6        9.85       14.29      2.83 o 
  -3  -8   6       20.73       23.01      2.99 o 
  -2  -8   6      337.08      330.88      9.52 o 
  -1  -8   6        7.58        4.85      2.00 o 
   0  -8   6      103.81      100.39      4.70 o 
   1  -8   6       31.09       30.15      2.05 o 
   2  -8   6        0.40        0.43      0.95 o 
   3  -8   6       22.33       19.33      3.19 o 
   4  -8   6      470.74      486.97     12.40 o 
   5  -8   6      286.37      276.98      9.94 o 
   6  -8   6       11.90        8.48      2.00 o 
   7  -8   6       23.92       21.63      3.27 o 
   8  -8   6        3.90        2.00      3.99 o 
   9  -8   6       30.01       32.24      4.04 o 
  10  -8   6        9.22       11.49      3.07 o 
 -10  -7   6        0.84       -0.44      4.60 o 
  -9  -7   6        2.72        6.94      3.44 o 
  -8  -7   6       30.98       20.76      6.00 o 
  -7  -7   6      119.85      116.26      7.43 o 
  -6  -7   6      180.08      166.48      9.84 o 
  -5  -7   6      226.72      222.04      8.22 o 
  -4  -7   6      177.68      167.66      6.73 o 
  -3  -7   6       70.09       61.60      6.34 o 
  -2  -7   6        0.04        1.15      1.08 o 
  -1  -7   6       52.81       52.79      5.13 o 
   0  -7   6       79.66       70.99      3.02 o 
   1  -7   6        0.01       -0.38      0.79 o 
   2  -7   6      672.97      691.96     16.36 o 
   3  -7   6       38.41       39.26      2.32 o 
   4  -7   6      556.56      566.91     26.68 o 
   5  -7   6      308.55      314.30     17.78 o 
   6  -7   6       29.14       27.95      5.81 o 
   7  -7   6        4.31        1.44      2.78 o 
   8  -7   6        0.13        0.83      1.97 o 
   9  -7   6        1.97        1.37      3.79 o 
  10  -7   6        6.29        5.71      2.88 o 
 -10  -6   6        0.11        1.47      4.26 o 
  -9  -6   6      156.84      197.23     10.61 o 
  -8  -6   6       29.96       37.97      4.75 o 
  -7  -6   6       48.03       45.49      5.23 o 
  -6  -6   6      172.75      172.85     12.23 o 
  -5  -6   6      140.56      135.14      6.66 o 
  -4  -6   6      187.93      191.66      6.91 o 
  -3  -6   6       17.39       15.55      2.01 o 
  -2  -6   6        7.89        5.99      1.25 o 
  -1  -6   6       25.12       24.00      1.70 o 
   0  -6   6       60.64       64.98      4.94 o 
   1  -6   6       24.45       26.76      1.58 o 
   2  -6   6      107.46      113.56      4.36 o 
   3  -6   6      320.25      361.67     17.97 o 
   4  -6   6      218.95      218.45     11.07 o 
   5  -6   6      557.58      607.96     33.93 o 
   6  -6   6       85.29       81.88      7.54 o 
   7  -6   6       12.56        9.36      3.99 o 
   8  -6   6        1.21        2.07      2.96 o 
   9  -6   6        0.01       -1.94      2.20 o 
  10  -6   6        1.53        0.36      2.61 o 
 -11  -5   6        0.11       -3.30      4.66 o 
 -10  -5   6       40.18       40.41     10.17 o 
  -9  -5   6       36.17       45.39      5.20 o 
  -8  -5   6       14.78       16.18      3.53 o 
  -7  -5   6       67.95       72.33      5.52 o 
  -6  -5   6      544.83      542.49     14.70 o 
  -5  -5   6        2.62       -1.07      1.77 o 
  -4  -5   6       57.85       63.80      4.35 o 
  -3  -5   6        1.63        2.37      1.18 o 
  -2  -5   6      108.75       90.27      3.72 o 
  -1  -5   6      189.35      220.46      4.96 o 
   0  -5   6      271.40      289.95      7.96 o 
   1  -5   6      837.45      887.16     24.64 o 
   2  -5   6       24.06       26.86      4.17 o 
   3  -5   6       22.65       22.61      3.40 o 
   4  -5   6       28.94       28.21      4.03 o 
   5  -5   6      142.07      144.46      8.88 o 
   6  -5   6        2.99        4.58      2.88 o 
   7  -5   6       51.34       57.80      6.80 o 
   8  -5   6        0.90        3.51      2.04 o 
   9  -5   6       44.07       45.64      4.60 o 
  10  -5   6       26.46       27.51      4.29 o 
 -11  -4   6       37.08       23.48      9.35 o 
 -10  -4   6      233.67      277.41     16.51 o 
  -9  -4   6        0.17       -0.05      2.66 o 
  -8  -4   6      147.94      154.75      9.44 o 
  -7  -4   6       13.69        7.78      3.82 o 
  -6  -4   6        2.37        2.93      2.25 o 
  -5  -4   6       15.97        9.50      2.12 o 
  -4  -4   6      261.03      229.55     11.29 o 
  -3  -4   6        3.70        4.37      1.20 o 
  -2  -4   6      296.54      310.53      7.27 o 
  -1  -4   6      423.11      431.84      8.91 o 
   0  -4   6       18.77       24.03      2.85 o 
   1  -4   6     1108.04     1271.91     48.45 o 
   2  -4   6      141.78      166.72      9.07 o 
   3  -4   6        2.57        1.24      1.54 o 
   4  -4   6       93.24       92.41      6.40 o 
   5  -4   6       23.95       22.84      3.84 o 
   6  -4   6      180.27      207.34     10.81 o 
   7  -4   6      151.74      138.99      6.29 o 
   8  -4   6        0.12       -0.39      2.96 o 
   9  -4   6       23.50       25.08      3.66 o 
  10  -4   6       11.34       12.04      3.49 o 
 -11  -3   6        0.15       -0.56      4.53 o 
 -10  -3   6       58.06       71.21     13.97 o 
  -9  -3   6        2.38        0.08      2.55 o 
  -8  -3   6      214.77      213.39      9.00 o 
  -7  -3   6       37.71       40.56      4.27 o 
  -6  -3   6       64.41       69.48      6.65 o 
  -5  -3   6      230.44      224.96      7.72 o 
  -4  -3   6      706.31      705.48     16.64 o 
  -3  -3   6       83.76       74.35      3.39 o 
  -2  -3   6        1.91        0.56      0.84 o 
  -1  -3   6      294.26      305.37      6.19 o 
   0  -3   6     1689.00     1890.55     29.14 o 
   1  -3   6      688.95      848.61     15.65 o 
   2  -3   6      105.50      126.38      4.43 o 
   3  -3   6      124.56      146.68      7.41 o 
   4  -3   6      171.38      196.30     15.06 o 
   5  -3   6        8.15        7.14      1.16 o 
   6  -3   6        7.05        7.15      1.96 o 
   7  -3   6      212.69      198.75      8.07 o 
   8  -3   6        3.76        2.10      2.25 o 
   9  -3   6        9.75        7.63      2.82 o 
  10  -3   6        2.48        5.91      2.95 o 
 -12  -2   6       14.13       11.29      5.49 o 
 -11  -2   6        0.83       -1.18      4.23 o 
 -10  -2   6        0.07        2.27      3.46 o 
  -9  -2   6       74.83       69.30      5.84 o 
  -8  -2   6        3.64        4.75      2.65 o 
  -7  -2   6      324.46      346.15     10.91 o 
  -6  -2   6      602.87      615.99     15.77 o 
  -5  -2   6      142.49      138.74      6.33 o 
  -4  -2   6     1806.13     1840.24     37.88 o 
  -3  -2   6      414.41      408.85      8.56 o 
  -2  -2   6       29.40       22.81      1.74 o 
  -1  -2   6      274.56      312.53      6.55 o 
   0  -2   6      157.91      172.51      3.90 o 
   1  -2   6      151.98      179.08      3.96 o 
   2  -2   6      171.40      189.09      4.44 o 
   3  -2   6       46.44       60.99      2.49 o 
   4  -2   6      113.26      115.58      4.04 o 
   5  -2   6       13.44       15.30      1.78 o 
   6  -2   6       33.36       33.21      3.56 o 
   7  -2   6      143.22      125.35      8.08 o 
   8  -2   6        2.91        3.02      2.45 o 
   9  -2   6       24.92       24.61      8.98 o 
  10  -2   6       19.86       20.21      4.57 o 
 -12  -1   6       17.45       26.10      6.60 o 
 -11  -1   6        5.30        2.52      4.18 o 
 -10  -1   6        2.05        5.75      3.67 o 
  -9  -1   6       31.88       26.69      4.92 o 
  -8  -1   6        0.63        0.55      2.31 o 
  -7  -1   6        6.58        6.80      2.45 o 
  -6  -1   6      150.95      168.15      6.90 o 
  -5  -1   6       24.93       22.40      2.59 o 
  -4  -1   6     1276.04     1336.38     25.16 o 
  -3  -1   6       10.80        6.39      1.32 o 
  -2  -1   6        1.16        1.69      0.86 o 
  -1  -1   6        1.10        0.82      0.66 o 
   0  -1   6        0.01        0.62      0.58 o 
   1  -1   6     1424.58     1611.08     28.03 o 
   2  -1   6       35.61       35.29      1.84 o 
   3  -1   6      182.50      210.76      4.51 o 
   4  -1   6       29.64       29.29      1.66 o 
   5  -1   6       19.08       17.31      1.56 o 
   6  -1   6        7.13        9.01      1.94 o 
   7  -1   6      299.29      278.10     10.97 o 
   8  -1   6        1.68        3.90      2.89 o 
   9  -1   6        1.56        4.91      2.95 o 
  10  -1   6       26.05       32.17      4.29 o 
 -12   0   6        0.08        0.60      4.60 o 
 -11   0   6        5.28        3.97      4.26 o 
 -10   0   6       28.47       28.90      5.91 o 
  -9   0   6       67.93       65.04      5.63 o 
  -8   0   6        1.98        2.20      2.33 o 
  -7   0   6      100.47      106.12      8.64 o 
  -6   0   6        3.68        2.56      1.80 o 
  -5   0   6       72.50       64.97      5.37 o 
  -4   0   6      711.35      720.95     16.91 o 
  -3   0   6        8.87       11.11      1.71 o 
  -2   0   6      722.50      763.19     12.76 o 
  -1   0   6        7.64        3.15      0.82 o 
   0   0   6      115.34      124.55      4.79 o 
   1   0   6       94.10      114.34      3.10 o 
   2   0   6       35.17       34.33      2.12 o 
   3   0   6     1021.55     1102.07     18.33 o 
   4   0   6      232.96      241.32      6.85 o 
   5   0   6        5.50        3.96      1.63 o 
   6   0   6      300.31      270.99     13.07 o 
   7   0   6        2.08        1.90      1.90 o 
   8   0   6        1.37        0.88      2.99 o 
   9   0   6        7.84        5.06      3.51 o 
 -12   1   6       10.46        9.06      4.96 o 
 -11   1   6        7.03        1.93      4.16 o 
 -10   1   6        9.50       13.57      4.04 o 
  -9   1   6        0.67        4.64      2.83 o 
  -8   1   6      107.64      132.33      7.90 o 
  -7   1   6      128.69      124.94      8.17 o 
  -6   1   6       66.13       60.29      4.52 o 
  -5   1   6       33.03       30.70      3.15 o 
  -4   1   6        6.20        7.82      1.74 o 
  -3   1   6      565.03      634.03     13.09 o 
  -2   1   6       29.83       38.87      2.84 o 
  -1   1   6       45.02       43.41      2.38 o 
   0   1   6        6.73        4.63      1.02 o 
   1   1   6        2.87        3.64      0.95 o 
   2   1   6       57.27       66.71      3.89 o 
   3   1   6      488.00      498.25      9.51 o 
   4   1   6      103.82      105.40      4.71 o 
   5   1   6      112.70      114.84      7.09 o 
   6   1   6      190.28      180.51     10.53 o 
   7   1   6       25.41       21.50      3.21 o 
   8   1   6        0.47       -0.28      2.35 o 
   9   1   6       17.08       12.29      3.78 o 
 -12   2   6        0.28        1.53      4.39 o 
 -11   2   6       75.95       68.27     16.70 o 
 -10   2   6        9.06        7.79      3.71 o 
  -9   2   6        4.09        3.85      2.61 o 
  -8   2   6      319.43      356.49     11.41 o 
  -7   2   6      823.20      839.58     20.52 o 
  -6   2   6       95.61       77.36      7.44 o 
  -5   2   6        6.44        3.81      1.79 o 
  -4   2   6       63.30       56.47      5.05 o 
  -3   2   6      104.24      129.04      5.31 o 
  -2   2   6       78.83       73.98      4.11 o 
  -1   2   6       57.61       59.07      3.62 o 
   0   2   6        4.54        2.88      1.17 o 
   1   2   6       10.58       11.05      1.42 o 
   2   2   6       82.71       73.90      3.19 o 
   3   2   6      499.29      549.94     13.17 o 
   4   2   6      832.91      795.88     25.33 o 
   5   2   6        5.10        4.47      1.92 o 
   6   2   6       39.07       42.71      6.47 o 
   7   2   6        1.27        0.57      2.09 o 
   8   2   6        1.17        1.01      2.61 o 
   9   2   6       30.10       32.03      4.74 o 
 -11   3   6        4.79        4.03      4.29 o 
 -10   3   6        3.86        3.99      5.17 o 
  -9   3   6        1.14        0.31      2.79 o 
  -8   3   6      184.08      199.07     16.45 o 
  -7   3   6      164.25      188.78      7.89 o 
  -6   3   6       19.98       13.08      2.51 o 
  -5   3   6        3.30        2.85      1.97 o 
  -4   3   6       46.61       44.82      5.34 o 
  -3   3   6        2.67        3.45      1.61 o 
  -2   3   6       19.54       12.14      2.38 o 
  -1   3   6        3.98        4.35      1.46 o 
   0   3   6        3.20        1.01      1.28 o 
   1   3   6       25.88       31.29      3.06 o 
   2   3   6       64.97       73.14      4.21 o 
   3   3   6      863.31      872.94     23.21 o 
   4   3   6      118.67      106.54      8.08 o 
   5   3   6        1.80       -1.33      2.27 o 
   6   3   6       37.26       38.43      5.30 o 
   7   3   6        8.09       10.40      2.97 o 
   8   3   6       28.51       32.13      4.41 o 
 -11   4   6        3.02        1.33      3.79 o 
 -10   4   6      164.98      206.91     28.94 o 
  -9   4   6       69.71       69.37     11.25 o 
  -8   4   6      283.11      307.58     13.17 o 
  -7   4   6      109.11      106.69      6.50 o 
  -6   4   6      436.87      439.34     12.64 o 
  -5   4   6      213.11      230.75      8.20 o 
  -4   4   6      274.95      305.25      9.54 o 
  -3   4   6      181.33      203.45      7.26 o 
  -2   4   6      231.43      258.88      9.17 o 
  -1   4   6      116.14       99.66      5.29 o 
   0   4   6       89.30       91.95      4.97 o 
   1   4   6       74.00       69.67      4.38 o 
   2   4   6       46.81       37.61      3.93 o 
   3   4   6      488.45      437.40     23.14 o 
   4   4   6      226.98      245.65     13.97 o 
   5   4   6       17.94       18.89      4.08 o 
   6   4   6        0.53       -0.99      2.69 o 
   7   4   6      123.64      134.22     10.89 o 
 -10   5   6        0.05       -1.27      5.44 o 
  -9   5   6        5.91        8.05      4.18 o 
  -8   5   6       19.29       12.59      3.71 o 
  -7   5   6      138.74      133.99      7.41 o 
  -6   5   6       60.26       49.31      4.50 o 
  -5   5   6       65.83       63.81      4.89 o 
  -4   5   6       23.54       19.32      3.93 o 
  -3   5   6       70.00       67.26      4.74 o 
  -2   5   6       82.89       89.20      5.50 o 
  -1   5   6       32.22       27.34      2.99 o 
   0   5   6      135.04      134.04      7.78 o 
   1   5   6        7.99        4.06      1.93 o 
   2   5   6      114.85      106.31      8.93 o 
   3   5   6       26.27       18.89      4.17 o 
   4   5   6      148.72      143.93     12.43 o 
   5   5   6        4.16       -1.21      3.09 o 
   6   5   6        6.29        4.92      3.75 o 
 -10   6   6       21.04       24.25      5.83 o 
  -9   6   6       98.88      121.76     10.41 o 
  -8   6   6       65.17       76.29      8.33 o 
  -7   6   6       55.60       47.78      5.50 o 
  -6   6   6       10.07        6.63      3.27 o 
  -5   6   6       13.88        8.79      2.84 o 
  -4   6   6       56.88       71.30      6.39 o 
  -3   6   6      453.57      454.75     13.03 o 
  -2   6   6       50.28       56.15      4.55 o 
  -1   6   6      170.15      168.40      7.41 o 
   0   6   6       70.23       69.49      5.32 o 
   1   6   6       53.95       56.02      5.40 o 
   2   6   6       13.91       16.51      5.99 o 
   3   6   6       32.21       25.74      7.44 o 
   4   6   6       54.92       51.97      6.69 o 
   5   6   6        2.38        2.30      3.91 o 
  -9   7   6       84.09       90.16      9.29 o 
  -8   7   6        1.54        0.60      5.08 o 
  -7   7   6       64.35       70.39     14.06 o 
  -6   7   6       43.91       53.23      5.93 o 
  -5   7   6        4.41        2.34      2.78 o 
  -4   7   6      267.91      305.29     10.63 o 
  -3   7   6        2.39        3.18      2.42 o 
  -2   7   6        6.43        7.78      2.56 o 
  -1   7   6      318.85      335.72     10.99 o 
   0   7   6       52.27       37.10      4.43 o 
   1   7   6        0.12       -1.05      3.81 o 
   2   7   6        2.67        2.16      5.99 o 
   3   7   6        0.97        4.10      4.36 o 
   4   7   6       12.29        6.69      4.63 o 
  -8   8   6       15.26        4.98      4.75 o 
  -7   8   6        2.03        5.02      4.40 o 
  -6   8   6       39.67       37.49      6.84 o 
  -5   8   6       21.51       35.24      5.27 o 
  -4   8   6       57.96       52.62      5.42 o 
  -3   8   6        0.26       -1.49      2.41 o 
  -2   8   6       38.06       48.41      8.55 o 
  -1   8   6       15.97       20.76      3.50 o 
   0   8   6       16.56       12.47      4.33 o 
   1   8   6        8.02       10.71      6.71 o 
   2   8   6        6.14        1.51      4.13 o 
   3   8   6        4.13       -1.09      5.99 o 
  -6   9   6        0.36       -2.57      5.90 o 
  -5   9   6       71.79       98.19     10.07 o 
  -4   9   6       30.74       39.79      7.03 o 
  -3   9   6       10.37       12.18      4.24 o 
  -2   9   6        9.19        5.73      3.96 o 
  -1   9   6        4.96        5.61      3.80 o 
   0   9   6      128.10      134.83     16.33 o 
  -3 -13   7        0.64       -3.04      4.56 o 
  -2 -13   7       37.63       47.79      7.71 o 
  -1 -13   7        0.06        0.87      3.62 o 
   0 -13   7        2.39        0.35      3.22 o 
   1 -13   7        4.09        1.97      3.36 o 
   2 -13   7       91.31      117.92      9.32 o 
   3 -13   7        0.03       -0.09      3.27 o 
   4 -13   7        3.73        6.33      3.19 o 
   5 -13   7       11.19       21.96      5.63 o 
  -5 -12   7        0.96        1.74      4.45 o 
  -4 -12   7       94.74       91.04     16.06 o 
  -3 -12   7       51.53       60.60     16.60 o 
  -2 -12   7        4.41        4.65      3.95 o 
  -1 -12   7        4.85        5.69      3.21 o 
   0 -12   7        3.45       10.58      4.05 o 
   1 -12   7        4.69        1.54      2.99 o 
   2 -12   7        4.01        3.29      2.78 o 
   3 -12   7       37.82       43.84      8.08 o 
   4 -12   7       15.68       11.43      3.81 o 
   5 -12   7        2.29        2.00      3.08 o 
   6 -12   7        1.07        2.36      3.27 o 
  -6 -11   7       38.22       56.53     10.43 o 
  -5 -11   7        2.47       -0.86      3.96 o 
  -4 -11   7       13.96       16.64      5.41 o 
  -3 -11   7        3.04        8.05      4.18 o 
  -2 -11   7       62.45       70.31      7.80 o 
  -1 -11   7       52.86       50.18      6.32 o 
   0 -11   7       18.30        8.92      4.99 o 
   1 -11   7       19.94       17.06      3.71 o 
   2 -11   7       11.58        9.24      2.99 o 
   3 -11   7        1.64       -0.36      2.90 o 
   4 -11   7       33.05       24.68      4.72 o 
   5 -11   7       23.07       25.36      3.39 o 
   6 -11   7        0.05       -0.83      2.14 o 
   7 -11   7       57.27       68.98      5.60 o 
  -7 -10   7       11.07       15.12      6.06 o 
  -6 -10   7       67.67       72.82      9.33 o 
  -5 -10   7       91.57      116.72     11.36 o 
  -4 -10   7       26.31       24.84      5.71 o 
  -3 -10   7       69.08       80.94      8.58 o 
  -2 -10   7      131.84      132.87     10.18 o 
  -1 -10   7       29.01       31.73      4.97 o 
   0 -10   7       62.45       72.27      7.89 o 
   1 -10   7       63.32       61.71      5.84 o 
   2 -10   7        2.99        3.32      2.54 o 
   3 -10   7      171.24      182.74     11.07 o 
   4 -10   7       32.19       39.75      6.99 o 
   5 -10   7       46.12       44.40      4.09 o 
   6 -10   7        0.53        0.35      1.80 o 
   7 -10   7        1.05        8.17      4.90 o 
   8 -10   7       52.22       56.44      9.62 o 
  -8  -9   7       27.03       19.90      7.10 o 
  -7  -9   7        0.00       -0.57      3.78 o 
  -6  -9   7       24.20       16.83      4.72 o 
  -5  -9   7       37.27       34.55      5.23 o 
  -4  -9   7        1.41        3.01      3.05 o 
  -3  -9   7       28.57       26.01      4.97 o 
  -2  -9   7      105.21       95.77      8.06 o 
  -1  -9   7      276.48      291.72     12.82 o 
   0  -9   7       71.82       74.90      6.40 o 
   1  -9   7      105.17      103.09      6.62 o 
   2  -9   7       79.19       71.66      4.87 o 
   3  -9   7      747.63      705.73     29.40 o 
   4  -9   7        6.96        6.47      4.81 o 
   5  -9   7       55.49       44.10      7.08 o 
   6  -9   7        0.11        3.08      3.81 o 
   7  -9   7        9.09        9.25      5.08 o 
   8  -9   7       35.29       38.65      8.35 o 
   9  -9   7       15.91       14.88      6.71 o 
  -9  -8   7       22.67       16.91      5.79 o 
  -8  -8   7        8.41       18.06      4.92 o 
  -7  -8   7       49.44       54.22      6.66 o 
  -6  -8   7       84.62       84.63      6.23 o 
  -5  -8   7       65.58       73.23      6.68 o 
  -4  -8   7        5.36        8.84      2.36 o 
  -3  -8   7      227.81      235.99      9.32 o 
  -2  -8   7      162.62      168.30      8.15 o 
  -1  -8   7       48.80       49.51      4.20 o 
   0  -8   7        3.21        2.35      1.18 o 
   1  -8   7        8.67        8.12      1.44 o 
   2  -8   7      388.55      411.50     13.02 o 
   3  -8   7      440.94      429.53     12.96 o 
   4  -8   7      204.02      169.85     11.80 o 
   5  -8   7        3.01        3.63      3.63 o 
   6  -8   7       73.74       73.13      9.44 o 
   7  -8   7        3.65        0.00      3.99 o 
   8  -8   7        0.00       -3.99      3.99 o 
   9  -8   7       73.64       64.06     10.89 o 
 -10  -7   7       11.14       11.81      7.44 o 
  -9  -7   7        2.23        1.29      3.46 o 
  -8  -7   7        4.84        5.45      3.98 o 
  -7  -7   7        0.06        3.16      2.68 o 
  -6  -7   7       49.70       49.36      4.88 o 
  -5  -7   7      126.61      129.97      7.10 o 
  -4  -7   7      386.35      391.97     11.37 o 
  -3  -7   7      103.20      107.80      5.66 o 
  -2  -7   7        7.00        6.28      1.40 o 
  -1  -7   7       18.60       15.13      1.57 o 
   0  -7   7       42.12       44.51      2.88 o 
   1  -7   7      215.83      223.17      6.55 o 
   2  -7   7       55.27       51.45      3.26 o 
   3  -7   7       12.27       15.79      3.99 o 
   4  -7   7        1.20        4.72      3.08 o 
   5  -7   7      114.23      131.75     10.71 o 
   6  -7   7        6.64        4.18      2.82 o 
   7  -7   7       61.62       65.93      7.45 o 
   8  -7   7        0.25       -3.72      3.72 o 
   9  -7   7       18.56       24.26      5.62 o 
 -10  -6   7        1.21       -0.58      4.46 o 
  -9  -6   7       34.92       36.78      6.57 o 
  -8  -6   7       17.59       12.69      3.76 o 
  -7  -6   7        1.13       -2.04      2.23 o 
  -6  -6   7      121.19      130.90      7.34 o 
  -5  -6   7        0.81        0.70      2.18 o 
  -4  -6   7        0.03        1.05      1.66 o 
  -3  -6   7       27.87       31.85      2.80 o 
  -2  -6   7       18.52       15.17      1.62 o 
  -1  -6   7       18.04       12.71      1.40 o 
   0  -6   7      183.02      191.18      6.65 o 
   1  -6   7        0.95        1.88      1.12 o 
   2  -6   7       30.24       34.12      3.27 o 
   3  -6   7      186.60      172.40     11.07 o 
   4  -6   7      280.66      277.30     27.67 o 
   5  -6   7      245.57      248.83     12.03 o 
   6  -6   7       31.14       28.33      6.35 o 
   7  -6   7        0.69        1.97      3.99 o 
   8  -6   7        6.17        8.99      3.90 o 
   9  -6   7        5.96        8.70      6.26 o 
  10  -6   7       84.78      105.82      9.49 o 
 -11  -5   7       23.73       13.86      6.38 o 
 -10  -5   7       54.92       52.91     15.89 o 
  -9  -5   7       24.58       23.81      4.31 o 
  -8  -5   7       45.75       56.46      5.48 o 
  -7  -5   7      250.40      248.74      9.46 o 
  -6  -5   7      184.04      195.18      8.31 o 
  -5  -5   7      255.75      246.36      8.54 o 
  -4  -5   7       63.81       58.62      4.21 o 
  -3  -5   7      204.89      202.94      6.76 o 
  -2  -5   7        1.16        1.31      1.00 o 
  -1  -5   7       68.62       71.43      4.60 o 
   0  -5   7      667.17      726.79     13.85 o 
   1  -5   7        0.33        0.36      1.21 o 
   2  -5   7       40.13       47.91      8.35 o 
   3  -5   7      264.87      297.20     12.47 o 
   4  -5   7      462.78      469.98     17.96 o 
   5  -5   7      658.29      697.98     24.85 o 
   6  -5   7        7.51       -2.48      2.48 o 
   7  -5   7       28.67       33.96      5.37 o 
   8  -5   7        4.71       -0.21      3.27 o 
   9  -5   7       19.79       19.63      3.54 o 
  10  -5   7       55.14       69.83      6.08 o 
 -11  -4   7       13.14       13.05      7.44 o 
 -10  -4   7        0.86        2.99      3.32 o 
  -9  -4   7       51.69       54.08      5.63 o 
  -8  -4   7       23.84       18.02      4.21 o 
  -7  -4   7      221.52      223.35      9.01 o 
  -6  -4   7       26.39       24.51      3.47 o 
  -5  -4   7      233.00      239.12     12.94 o 
  -4  -4   7      145.87      147.39      6.21 o 
  -3  -4   7        1.34        1.57      1.09 o 
  -2  -4   7       12.60        8.62      1.97 o 
  -1  -4   7       16.48       21.53      2.60 o 
   0  -4   7      192.70      200.56      4.95 o 
   1  -4   7        0.04       -0.79      1.17 o 
   2  -4   7       18.75       24.50      5.99 o 
   3  -4   7      175.28      207.08     12.25 o 
   4  -4   7      302.09      328.43     13.69 o 
   5  -4   7       10.58        4.41      4.45 o 
   6  -4   7       19.54        7.52      4.54 o 
   7  -4   7        5.26        1.40      3.36 o 
   8  -4   7        3.82        2.96      2.11 o 
   9  -4   7        9.39        9.05      3.42 o 
  10  -4   7       36.83       48.94      5.89 o 
 -11  -3   7       35.38       26.37      6.54 o 
 -10  -3   7       33.74       34.53      8.28 o 
  -9  -3   7        9.73        4.83      3.67 o 
  -8  -3   7        6.44        7.19      2.83 o 
  -7  -3   7      422.20      418.01     12.68 o 
  -6  -3   7     1335.99     1346.32     30.03 o 
  -5  -3   7       31.30       32.59      3.33 o 
  -4  -3   7       50.69       51.15      3.79 o 
  -3  -3   7      103.31      119.17      4.38 o 
  -2  -3   7       18.04       16.11      1.63 o 
  -1  -3   7       21.50       27.56      2.30 o 
   0  -3   7        4.44        8.18      1.11 o 
   1  -3   7        3.95        4.65      0.79 o 
   2  -3   7      181.44      206.94      6.44 o 
   3  -3   7       25.13       24.15      2.46 o 
   4  -3   7        0.32        1.22      0.89 o 
   5  -3   7        0.21        1.18      1.52 o 
   6  -3   7      346.88      348.02     12.48 o 
   7  -3   7       79.25       77.77      5.71 o 
   8  -3   7        1.37        0.61      2.18 o 
   9  -3   7        0.56        0.16      2.44 o 
  10  -3   7       13.88       16.15      3.88 o 
 -11  -2   7        0.22       -2.16      4.56 o 
 -10  -2   7       32.08       38.73      5.09 o 
  -9  -2   7       73.85       79.59      6.60 o 
  -8  -2   7      190.72      198.28      9.30 o 
  -7  -2   7        6.10        5.52      2.47 o 
  -6  -2   7       19.27       17.04      3.96 o 
  -5  -2   7      121.84      133.87     10.08 o 
  -4  -2   7       12.54        6.89      2.65 o 
  -3  -2   7      221.40      243.84      6.13 o 
  -2  -2   7      127.49      146.58      4.16 o 
  -1  -2   7       14.37       18.57      1.65 o 
   0  -2   7       16.83       15.87      2.85 o 
   1  -2   7      275.13      309.78      6.89 o 
   2  -2   7        0.80        2.56      0.79 o 
   3  -2   7       11.74       15.49      1.41 o 
   4  -2   7       49.01       51.39      3.01 o 
   5  -2   7       61.38       53.87      4.27 o 
   6  -2   7       63.63       55.63      4.67 o 
   7  -2   7        1.09       -0.75      1.83 o 
   8  -2   7        1.08        3.52      2.48 o 
   9  -2   7        2.63       -1.45      2.57 o 
 -12  -1   7        1.28        2.54      6.53 o 
 -11  -1   7        5.29        5.83      4.91 o 
 -10  -1   7       21.99       23.30      5.63 o 
  -9  -1   7      256.72      251.05     11.98 o 
  -8  -1   7      567.98      592.02     16.57 o 
  -7  -1   7        2.27        3.17      2.10 o 
  -6  -1   7       80.96       82.34      9.06 o 
  -5  -1   7        5.02        4.39      1.89 o 
  -4  -1   7      467.11      507.80     13.01 o 
  -3  -1   7      611.29      631.64     14.95 o 
  -2  -1   7        3.91        3.04      0.97 o 
  -1  -1   7       25.16       20.64      1.55 o 
   0  -1   7      156.93      174.57      4.60 o 
   1  -1   7      336.76      360.48      7.56 o 
   2  -1   7       46.31       45.24      2.11 o 
   3  -1   7      302.43      316.78      6.94 o 
   4  -1   7       16.18       14.23      1.66 o 
   5  -1   7      113.91      124.55      5.20 o 
   6  -1   7       16.06       10.22      2.25 o 
   7  -1   7        5.85        3.63      2.10 o 
   8  -1   7       30.73       25.61      3.58 o 
   9  -1   7       22.27       19.18      4.27 o 
 -12   0   7        0.28        2.18      6.90 o 
 -11   0   7        7.16       -0.36      6.08 o 
 -10   0   7        5.87        4.45      3.64 o 
  -9   0   7        5.34        4.02      2.85 o 
  -8   0   7        2.47        4.10      2.63 o 
  -7   0   7       75.23       76.15      7.60 o 
  -6   0   7       28.37       30.49      3.41 o 
  -5   0   7      555.17      576.37     14.79 o 
  -4   0   7      638.29      671.93     16.22 o 
  -3   0   7      102.43      131.16      5.45 o 
  -2   0   7      575.20      618.58     10.94 o 
  -1   0   7      432.55      423.55     11.79 o 
   0   0   7      475.71      505.12     10.70 o 
   1   0   7      284.77      315.04      6.53 o 
   2   0   7       33.39       28.82      1.85 o 
   3   0   7       58.77       58.79      3.93 o 
   4   0   7      115.07      112.43      5.84 o 
   5   0   7       14.33        9.16      2.12 o 
   6   0   7        7.27       10.07      2.32 o 
   7   0   7        5.22        3.06      2.06 o 
   8   0   7       46.70       50.84      5.13 o 
   9   0   7       35.42       43.47      4.78 o 
 -11   1   7       66.22       66.16     18.24 o 
 -10   1   7      120.54      117.43      8.94 o 
  -9   1   7       34.41       37.21      4.41 o 
  -8   1   7       10.64       15.24      3.12 o 
  -7   1   7       32.33       39.66      4.09 o 
  -6   1   7       60.60       74.25      6.91 o 
  -5   1   7      166.91      171.78      6.89 o 
  -4   1   7        0.94        0.14      1.42 o 
  -3   1   7       16.13       16.05      1.84 o 
  -2   1   7       16.13       13.97      1.87 o 
  -1   1   7      502.64      524.94     11.40 o 
   0   1   7        0.19       -0.23      0.84 o 
   1   1   7       14.74       13.79      1.54 o 
   2   1   7      423.19      404.90     10.18 o 
   3   1   7      480.48      458.21     22.32 o 
   4   1   7        1.51        0.73      1.87 o 
   5   1   7      113.12      102.51      7.98 o 
   6   1   7        0.09        0.87      1.88 o 
   7   1   7       65.10       67.28      5.19 o 
   8   1   7       11.67       16.73      3.38 o 
 -11   2   7        1.57       -1.19      4.99 o 
 -10   2   7       17.14       18.56      5.11 o 
  -9   2   7        3.54        9.03      3.11 o 
  -8   2   7        0.24       -1.19      2.26 o 
  -7   2   7       81.35       78.57      5.59 o 
  -6   2   7        2.10        0.63      2.33 o 
  -5   2   7        8.39        4.13      1.99 o 
  -4   2   7       23.51       21.09      2.67 o 
  -3   2   7        6.51        5.29      1.39 o 
  -2   2   7      324.41      353.19      9.84 o 
  -1   2   7       37.95       37.45      3.07 o 
   0   2   7       29.22       27.05      2.56 o 
   1   2   7       42.99       50.02      3.41 o 
   2   2   7      203.41      186.77      9.57 o 
   3   2   7      145.21      174.21     11.98 o 
   4   2   7        4.83        3.93      2.35 o 
   5   2   7       38.96       35.32     10.25 o 
   6   2   7        0.04       -1.02      2.45 o 
   7   2   7        4.50        9.15      3.88 o 
   8   2   7       27.71       27.98      4.57 o 
 -11   3   7       13.47       22.43     10.62 o 
 -10   3   7       21.64       24.78      5.36 o 
  -9   3   7       10.42        2.89      3.21 o 
  -8   3   7        1.34        0.06      2.40 o 
  -7   3   7        3.18       -0.26      2.03 o 
  -6   3   7       59.73       59.12      7.73 o 
  -5   3   7      127.38      132.72      6.60 o 
  -4   3   7      112.20      108.73      6.73 o 
  -3   3   7      221.21      224.40      7.70 o 
  -2   3   7      158.88      165.15      6.47 o 
  -1   3   7       69.38       75.01      6.73 o 
   0   3   7      107.08      117.04      5.47 o 
   1   3   7      155.10      155.08      5.94 o 
   2   3   7      499.46      464.75     17.06 o 
   3   3   7       45.57       31.31      4.23 o 
   4   3   7      195.00      176.21     16.97 o 
   5   3   7       17.76       14.71      3.72 o 
   6   3   7        5.15        1.56      2.64 o 
   7   3   7       72.06       76.92      7.94 o 
 -10   4   7       19.48       12.50      5.09 o 
  -9   4   7        0.66        4.48      3.66 o 
  -8   4   7        1.47        0.50      2.53 o 
  -7   4   7       42.32       46.00      4.67 o 
  -6   4   7        5.15        2.38      2.26 o 
  -5   4   7        0.19       -0.53      1.96 o 
  -4   4   7       34.32       41.13      3.91 o 
  -3   4   7      509.79      557.66     14.65 o 
  -2   4   7      196.37      207.54      7.51 o 
  -1   4   7        1.61       -0.58      1.63 o 
   0   4   7        8.64       14.80      2.36 o 
   1   4   7       83.71      100.93      6.74 o 
   2   4   7      238.38      225.75     15.42 o 
   3   4   7        2.04        5.25      4.99 o 
   4   4   7       18.14       14.43      3.85 o 
   5   4   7        4.51        1.33      2.83 o 
   6   4   7      116.27      122.17      9.84 o 
 -10   5   7       28.28       17.51      5.36 o 
  -9   5   7       42.16       27.28      6.90 o 
  -8   5   7       44.20       49.21      5.95 o 
  -7   5   7       10.97        9.06      4.03 o 
  -6   5   7        2.51        2.89      4.01 o 
  -5   5   7      107.00      113.87      6.81 o 
  -4   5   7      226.45      244.20      8.86 o 
  -3   5   7      105.37      108.48      6.27 o 
  -2   5   7       46.79       45.03      4.05 o 
  -1   5   7        0.00       -0.05      1.79 o 
   0   5   7       18.38       17.18      3.69 o 
   1   5   7        2.22       -0.02      2.53 o 
   2   5   7       79.91       70.59      9.80 o 
   3   5   7       53.14       51.49     10.25 o 
   4   5   7        0.09        0.69      3.72 o 
   5   5   7       20.78       16.74      4.58 o 
  -9   6   7      101.57       91.10     15.79 o 
  -8   6   7        7.86        6.30      4.93 o 
  -7   6   7        8.15       13.94      6.32 o 
  -6   6   7        1.68       -0.03      2.58 o 
  -5   6   7       20.83       21.55      3.52 o 
  -4   6   7       47.14       49.70      5.55 o 
  -3   6   7       36.87       33.55      4.02 o 
  -2   6   7        0.34        1.04      2.18 o 
  -1   6   7        8.68        6.25      2.46 o 
   0   6   7        0.06        2.43      2.70 o 
   1   6   7       34.97       31.22      4.86 o 
   2   6   7        2.07        0.73      5.08 o 
   3   6   7        1.21        0.89      3.57 o 
   4   6   7        1.31       -2.66      6.53 o 
  -8   7   7       20.96       22.52      6.22 o 
  -7   7   7       27.50       20.09      5.58 o 
  -6   7   7      240.35      272.36     12.54 o 
  -5   7   7       69.01       80.68      6.17 o 
  -4   7   7       17.66       19.46      3.61 o 
  -3   7   7        2.37        1.14      2.52 o 
  -2   7   7        6.01        7.08      2.75 o 
  -1   7   7       34.25       17.60      4.19 o 
   0   7   7       12.47       14.90      6.71 o 
   1   7   7        8.03       -0.18      4.72 o 
   2   7   7        0.29        5.03      3.63 o 
   3   7   7        0.03        0.64      4.11 o 
  -6   8   7        3.80       10.08      5.00 o 
  -5   8   7       13.92        7.00      4.02 o 
  -4   8   7       14.82        6.03      5.36 o 
  -3   8   7       18.88       17.94      3.68 o 
  -2   8   7       50.19       49.57      6.26 o 
  -1   8   7        3.96       -0.20      3.68 o 
   0   8   7       18.70       11.58      4.74 o 
   1   8   7       51.87       67.69     11.98 o 
  -3 -13   8        1.43       -3.25      4.23 o 
  -2 -13   8        0.04       -0.84      5.44 o 
  -1 -13   8       11.81       16.48      4.92 o 
   0 -13   8        1.38        3.58      5.26 o 
   1 -13   8       11.88       12.08      4.36 o 
   2 -13   8        5.38       12.17      3.96 o 
   3 -13   8       21.56       29.18      4.84 o 
   4 -13   8       33.53       31.76      6.17 o 
  -5 -12   8       36.92       39.05      7.89 o 
  -4 -12   8       70.14       71.49      9.30 o 
  -3 -12   8       33.78       49.03      7.80 o 
  -2 -12   8        0.04        1.29      3.44 o 
  -1 -12   8        0.44       -2.66      2.66 o 
   0 -12   8       35.44       33.39     14.52 o 
   1 -12   8       86.31      114.15      9.04 o 
   2 -12   8        0.04        3.16      3.14 o 
   3 -12   8       36.41       34.66      6.35 o 
   4 -12   8        5.61        9.07      3.63 o 
   5 -12   8       33.72       48.63      6.71 o 
   6 -12   8        2.63        3.08      3.08 o 
  -6 -11   8       67.57       70.96     20.32 o 
  -5 -11   8        2.89        6.55      4.53 o 
  -4 -11   8       25.44       21.50      5.77 o 
  -3 -11   8       22.18       12.40      7.26 o 
  -2 -11   8        8.80        4.59      3.36 o 
  -1 -11   8      135.43      143.38     17.33 o 
   0 -11   8       16.88       17.41      5.26 o 
   1 -11   8        6.63        9.25      3.18 o 
   2 -11   8       96.90       98.90      7.28 o 
   3 -11   8       49.67       46.46      6.35 o 
   4 -11   8       15.46       18.87      4.36 o 
   5 -11   8       41.39       52.26      5.99 o 
   6 -11   8        0.25       -0.34      2.28 o 
   7 -11   8        0.07        3.81      5.08 o 
  -7 -10   8       39.51       43.60      8.20 o 
  -6 -10   8        0.03        0.74      4.06 o 
  -5 -10   8       38.04       40.57      7.18 o 
  -4 -10   8       47.80       43.28      9.25 o 
  -3 -10   8       11.28       10.09      4.99 o 
  -2 -10   8        5.43        2.71      2.88 o 
  -1 -10   8        0.01        0.17      2.45 o 
   0 -10   8       37.82       50.11      5.54 o 
   1 -10   8        0.63        0.87      2.05 o 
   2 -10   8      195.49      209.60     12.70 o 
   3 -10   8       55.33       62.43      6.71 o 
   4 -10   8        9.80       10.16      3.08 o 
   5 -10   8       10.96       12.76      2.61 o 
   6 -10   8        4.36        0.73      4.17 o 
   7 -10   8       33.61       41.37      8.17 o 
   8 -10   8       17.06       17.78      6.53 o 
  -8  -9   8      152.64      154.85     14.49 o 
  -7  -9   8        3.12       -6.17      6.17 o 
  -6  -9   8      126.47      158.02     13.34 o 
  -5  -9   8      127.23      125.18     11.14 o 
  -4  -9   8       26.01       25.26     11.98 o 
  -3  -9   8      203.33      210.47     11.51 o 
  -2  -9   8       95.32       83.09      7.56 o 
  -1  -9   8       57.40       63.76      6.17 o 
   0  -9   8       67.86       79.08      6.43 o 
   1  -9   8      116.27       96.84      6.64 o 
   2  -9   8      282.36      289.62     14.88 o 
   3  -9   8      223.17      223.39     11.80 o 
   5  -9   8       15.20       13.07      4.72 o 
   6  -9   8       11.68       12.34      4.90 o 
   7  -9   8       32.52       43.92      8.35 o 
   8  -9   8        7.76        9.80      5.63 o 
  -9  -8   8        3.44        4.94      5.02 o 
  -8  -8   8       73.71       73.64      8.08 o 
  -7  -8   8        7.21        9.52      3.85 o 
  -6  -8   8       46.87       36.79      5.55 o 
  -5  -8   8       49.71       58.93      6.24 o 
  -4  -8   8      209.07      209.77     15.31 o 
  -3  -8   8       48.78       43.97      9.71 o 
  -2  -8   8        0.41       -2.01      2.01 o 
  -1  -8   8       29.68       28.08      4.13 o 
   0  -8   8      111.90       91.90      6.59 o 
   1  -8   8        7.08        8.13      1.61 o 
   2  -8   8      324.84      323.28     12.70 o 
   3  -8   8      466.35      444.60     18.69 o 
   4  -8   8       99.43       77.31      9.07 o 
   5  -8   8       20.56       18.33      5.44 o 
   6  -8   8       20.71       27.95      6.71 o 
   7  -8   8       35.29       25.77      6.71 o 
   8  -8   8       53.38       54.26      9.25 o 
   9  -8   8        2.01       -1.36      3.99 o 
 -10  -7   8       14.71       16.21      7.63 o 
  -9  -7   8       13.32       17.76      5.43 o 
  -8  -7   8       20.36       14.96      4.84 o 
  -7  -7   8       33.13       28.27      4.12 o 
  -6  -7   8        9.08        9.96      2.97 o 
  -5  -7   8       32.61       30.86      7.91 o 
  -4  -7   8      132.21      131.73      6.86 o 
  -3  -7   8      133.95      136.63      6.61 o 
  -2  -7   8      159.88      151.54     12.15 o 
  -1  -7   8       14.75       18.17      2.54 o 
   0  -7   8      344.10      327.66      9.69 o 
   1  -7   8        9.98       12.96      2.27 o 
   2  -7   8        1.05        0.93      1.13 o 
   4  -7   8      112.21      117.95      9.80 o 
   5  -7   8        1.35        1.71      2.72 o 
   6  -7   8        6.60        5.00      3.27 o 
   7  -7   8       11.50       11.95      8.17 o 
   8  -7   8        0.23        3.32      3.56 o 
   9  -7   8       20.69       26.09      8.26 o 
 -10  -6   8       65.31       82.88      8.90 o 
  -9  -6   8        9.72       15.37      3.73 o 
  -8  -6   8        2.64        5.31      3.03 o 
  -7  -6   8       65.16       54.37      5.16 o 
  -6  -6   8        4.27        0.88      2.23 o 
  -5  -6   8      184.43      181.98      7.81 o 
  -4  -6   8      106.34      107.26      5.95 o 
  -3  -6   8       92.39       89.25      7.02 o 
  -2  -6   8       24.37       19.51      2.91 o 
  -1  -6   8      451.34      457.48      9.85 o 
   0  -6   8       48.11       49.32      2.59 o 
   1  -6   8      103.56      115.23      7.44 o 
   3  -6   8      361.11      390.88     24.86 o 
   4  -6   8       13.76       16.88      3.76 o 
   5  -6   8       15.48       13.46      3.56 o 
   6  -6   8       24.79       31.09      5.81 o 
   7  -6   8        9.72        5.69      3.44 o 
   8  -6   8        0.33       -3.32      3.32 o 
   9  -6   8       19.20       23.87      5.97 o 
 -11  -5   8        0.02       -0.18     10.71 o 
 -10  -5   8       66.01       66.69      6.59 o 
  -9  -5   8        0.06        3.68      3.23 o 
  -8  -5   8        0.10       -0.42      2.73 o 
  -7  -5   8        0.00        3.17      2.62 o 
  -6  -5   8      108.57      104.21      6.54 o 
  -5  -5   8        2.22        1.44      2.00 o 
  -4  -5   8        9.35        6.83      2.08 o 
  -3  -5   8       11.23       13.22      1.80 o 
  -2  -5   8       22.92       21.59      2.96 o 
  -1  -5   8      441.42      488.28     17.21 o 
   0  -5   8        3.89        1.81      1.14 o 
   1  -5   8        5.94        5.58      1.45 o 
   2  -5   8       15.03       17.78      5.99 o 
   3  -5   8       14.21        7.62      4.36 o 
   4  -5   8        0.01       -0.42      2.11 o 
   5  -5   8      743.71      824.44     44.82 o 
   6  -5   8       14.52        9.99      3.62 o 
   7  -5   8       61.44       64.88      9.35 o 
   8  -5   8       36.35       62.70      9.98 o 
   9  -5   8        8.74        8.22      4.63 o 
 -11  -4   8        5.02        6.32      5.68 o 
 -10  -4   8        1.93        3.21      4.09 o 
  -9  -4   8       25.88       28.40      4.98 o 
  -8  -4   8        0.01        0.38      2.54 o 
  -7  -4   8       89.81       93.47      6.42 o 
  -6  -4   8      844.71      857.44     21.07 o 
  -5  -4   8       77.33       80.87      5.38 o 
  -4  -4   8       22.87       23.32      2.85 o 
  -3  -4   8       46.15       48.22      2.96 o 
  -2  -4   8      165.72      163.05      5.27 o 
  -1  -4   8       24.07       23.33      3.02 o 
   0  -4   8       60.06       61.02      3.72 o 
   1  -4   8       95.60      110.95      4.13 o 
   2  -4   8       11.62       18.42      1.99 o 
   3  -4   8      576.70      750.92     39.74 o 
   4  -4   8      376.79      426.71     17.09 o 
   5  -4   8      233.27      230.29     11.64 o 
   6  -4   8        6.59       12.14      3.57 o 
   7  -4   8      154.64      171.13     12.34 o 
   8  -4   8       42.11       48.22      8.71 o 
   9  -4   8        0.04        1.92      2.54 o 
 -11  -3   8        0.20        0.22      4.40 o 
 -10  -3   8       15.05       15.85      6.36 o 
  -9  -3   8       20.76       20.25      5.84 o 
  -8  -3   8      197.12      193.59     14.88 o 
  -7  -3   8        1.24       -1.63      2.08 o 
  -6  -3   8      388.86      392.14     16.48 o 
  -5  -3   8      192.64      201.37      7.54 o 
  -4  -3   8       67.26       64.90      6.35 o 
  -3  -3   8      195.57      186.05      5.35 o 
  -2  -3   8      240.07      260.88      6.99 o 
  -1  -3   8       94.49       97.82      3.36 o 
   0  -3   8       64.79       57.42      2.29 o 
   1  -3   8      103.50       97.57      3.04 o 
   2  -3   8       88.08      108.81      4.02 o 
   3  -3   8       19.49       25.13      2.26 o 
   4  -3   8        9.53       11.97      1.54 o 
   5  -3   8      189.81      180.14     10.89 o 
   6  -3   8       41.81       36.94      3.47 o 
   7  -3   8       50.30       61.94     10.47 o 
   8  -3   8        0.76       -0.52      2.18 o 
   9  -3   8       20.54       21.00      3.88 o 
 -11  -2   8        0.30        1.66      4.20 o 
 -10  -2   8       11.73       14.10      4.48 o 
  -9  -2   8        0.61       -2.51      2.51 o 
  -8  -2   8      304.80      341.89     11.73 o 
  -7  -2   8        7.11       12.74      3.18 o 
  -6  -2   8      253.14      277.90      9.56 o 
  -5  -2   8       12.03        8.85      2.36 o 
  -4  -2   8        6.20       11.29      2.22 o 
  -3  -2   8       15.93       12.36      2.34 o 
  -2  -2   8       44.19       44.09      2.52 o 
  -1  -2   8       84.25       91.81      3.80 o 
   0  -2   8       94.59       97.72      3.20 o 
   1  -2   8      956.14     1036.61     17.92 o 
   2  -2   8        0.55        1.59      0.92 o 
   3  -2   8      102.62      108.74      3.45 o 
   4  -2   8        0.34        1.13      1.64 o 
   5  -2   8      277.00      254.89     10.10 o 
   6  -2   8       32.56       41.23      6.35 o 
   7  -2   8        3.69        3.91      2.53 o 
   8  -2   8       23.35       17.64      3.53 o 
   9  -2   8        0.45       -1.05      2.77 o 
 -11  -1   8        1.49        1.05      4.80 o 
 -10  -1   8       78.73      118.56      8.18 o 
  -9  -1   8      109.06      131.13      8.19 o 
  -8  -1   8      152.07      167.35     11.60 o 
  -7  -1   8       97.31      103.64      9.38 o 
  -6  -1   8      178.70      178.80     13.58 o 
  -5  -1   8       51.52       46.26      4.11 o 
  -4  -1   8      379.15      388.13     10.85 o 
  -3  -1   8       34.62       35.24      3.09 o 
  -2  -1   8       31.92       36.35      2.22 o 
  -1  -1   8        6.28        4.98      1.14 o 
   0  -1   8       46.26       42.58      2.19 o 
   1  -1   8      376.57      419.59      8.58 o 
   2  -1   8      214.49      222.45      5.64 o 
   3  -1   8        6.03        9.11      2.11 o 
   4  -1   8      225.42      223.20      8.79 o 
   5  -1   8        0.64        0.41      1.54 o 
   6  -1   8       23.79       14.93      2.52 o 
   7  -1   8       41.28       35.33      4.60 o 
   8  -1   8       72.77       67.70      6.53 o 
 -11   0   8        0.41       -4.34      4.34 o 
 -10   0   8       88.24       82.68      7.79 o 
  -9   0   8      171.77      193.94     10.96 o 
  -8   0   8      127.25      110.73      7.08 o 
  -7   0   8       61.18       56.79      4.97 o 
  -6   0   8        0.97        1.77      1.95 o 
  -5   0   8       39.98       46.15      3.93 o 
  -4   0   8        1.03       -0.45      1.44 o 
  -3   0   8        2.90        3.07      1.50 o 
  -2   0   8      196.30      187.77      5.23 o 
  -1   0   8      345.12      351.57      7.91 o 
   0   0   8       54.61       46.13      2.94 o 
   1   0   8      526.23      585.41     10.99 o 
   2   0   8      632.34      646.96     20.66 o 
   3   0   8       67.79       64.42      7.26 o 
   4   0   8       94.60       77.07      5.58 o 
   5   0   8      291.42      271.90     11.09 o 
   6   0   8        4.18        0.17      1.97 o 
   7   0   8        1.82        3.97      2.39 o 
   8   0   8        1.09       -1.86      2.47 o 
 -11   1   8       10.51        9.25      5.40 o 
 -10   1   8       45.87       38.10      8.04 o 
  -9   1   8      241.34      266.06     11.12 o 
  -8   1   8       52.99       57.93      5.28 o 
  -7   1   8       10.23       14.13      3.05 o 
  -6   1   8      198.59      205.87      8.01 o 
  -5   1   8      109.22      106.01      6.10 o 
  -4   1   8       56.14       54.10      4.03 o 
  -3   1   8       25.22       20.61      2.20 o 
  -2   1   8       10.94        7.38      1.62 o 
  -1   1   8        1.37        2.39      1.38 o 
   0   1   8       18.20       21.84      3.37 o 
   1   1   8      566.35      600.20     16.78 o 
   2   1   8      593.14      561.22     18.92 o 
   3   1   8       23.76       14.34      3.81 o 
   4   1   8        0.09       -0.29      1.98 o 
   5   1   8       11.02       13.16      3.14 o 
   6   1   8        0.01        2.69      2.52 o 
   7   1   8       58.28       51.34      6.07 o 
   8   1   8        1.65        0.21      2.93 o 
 -11   2   8       62.93       74.64     26.40 o 
 -10   2   8        4.56        3.60      4.27 o 
  -9   2   8      148.91      140.44     11.07 o 
  -8   2   8       51.83       57.69      6.05 o 
  -7   2   8       22.37       22.56      3.43 o 
  -6   2   8      201.23      178.37      8.23 o 
  -5   2   8       12.35       11.17      2.61 o 
  -4   2   8       94.34       88.21      5.43 o 
  -3   2   8       49.53       53.56      3.43 o 
  -2   2   8      265.67      258.07      8.25 o 
  -1   2   8      105.28      109.64      5.32 o 
   0   2   8       95.93      114.50      5.45 o 
   1   2   8      285.02      274.21     11.61 o 
   2   2   8      247.08      232.05     10.38 o 
   3   2   8        9.40       10.89      3.99 o 
   4   2   8        0.82        1.18      2.45 o 
   5   2   8       24.06       16.84      3.90 o 
   6   2   8       25.89       15.90      4.16 o 
   7   2   8        4.51       -0.48      3.01 o 
 -10   3   8      109.48      120.91     10.96 o 
  -9   3   8       15.88       17.53      7.85 o 
  -8   3   8       47.38       48.31      4.95 o 
  -7   3   8        4.64        2.71      2.43 o 
  -6   3   8        0.66        0.82      2.21 o 
  -5   3   8       80.51       81.41      5.62 o 
  -4   3   8        2.88        2.02      2.02 o 
  -3   3   8      125.49      127.88      6.60 o 
  -2   3   8        0.01       -0.26      1.69 o 
  -1   3   8       36.27       35.02      3.37 o 
   0   3   8       87.49       95.08      6.98 o 
   1   3   8      119.39      121.62      8.57 o 
   2   3   8       21.19       23.42      3.95 o 
   3   3   8        3.48       -0.89      2.22 o 
   4   3   8       18.63       10.04      3.26 o 
   5   3   8       13.59        9.07      3.27 o 
   6   3   8       20.19       18.13      4.70 o 
 -10   4   8       25.72       30.22      6.62 o 
  -9   4   8        7.02       10.10      4.74 o 
  -8   4   8       17.77       17.97      4.83 o 
  -7   4   8        0.02       -0.29      2.49 o 
  -6   4   8        0.98       -0.38      2.28 o 
  -5   4   8       30.71       31.13      3.84 o 
  -4   4   8      540.62      587.40     15.81 o 
  -3   4   8      147.66      141.40      7.20 o 
  -2   4   8       76.07       67.61      4.82 o 
  -1   4   8       41.83       39.69      5.38 o 
   0   4   8        1.48        1.19      2.24 o 
   1   4   8       60.47       67.28      6.54 o 
   2   4   8      192.28      213.95     15.61 o 
   3   4   8       97.71       98.56     14.97 o 
   4   4   8        3.81       -0.29      2.92 o 
   5   4   8       14.99       10.41      4.90 o 
  -9   5   8       96.40      122.04     16.33 o 
  -8   5   8        2.58        2.72      3.62 o 
  -7   5   8        0.31        1.10      2.73 o 
  -6   5   8      152.88      156.11      8.43 o 
  -5   5   8        5.53        4.33      2.70 o 
  -4   5   8       47.52       35.76      4.82 o 
  -3   5   8       65.31       60.63      8.01 o 
  -2   5   8      459.17      487.04     13.88 o 
  -1   5   8        2.03       -2.34      2.34 o 
   0   5   8       70.95       76.88      7.56 o 
   1   5   8      157.17      156.27     10.13 o 
   2   5   8        5.35       13.97      5.63 o 
   3   5   8        8.93        6.71      3.57 o 
   4   5   8       30.78       27.19     10.98 o 
  -8   6   8       40.40       51.81     10.80 o 
  -7   6   8       38.83       54.10      6.41 o 
  -6   6   8      332.14      381.29     12.79 o 
  -5   6   8       68.24       58.81      5.30 o 
  -4   6   8        1.12        0.01      2.56 o 
  -3   6   8        3.41        0.57      3.29 o 
  -2   6   8        0.07        5.23      4.40 o 
  -1   6   8       30.33       36.21      5.71 o 
   0   6   8        3.30        1.81      3.38 o 
   1   6   8        9.29        5.63      4.90 o 
   2   6   8       14.40       13.07      6.71 o 
   3   6   8       29.10       35.32      6.09 o 
  -7   7   8        0.23       -4.17      5.26 o 
  -6   7   8       67.47       73.07      7.27 o 
  -5   7   8        5.34        6.30      4.12 o 
  -4   7   8       19.61       13.16      4.49 o 
  -3   7   8       55.15       58.98      6.53 o 
  -2   7   8       61.20       57.02      7.54 o 
  -1   7   8       16.57       16.40      4.80 o 
   0   7   8        4.70        0.59      3.64 o 
   1   7   8        0.31        3.99      5.81 o 
  -3 -13   9        0.02        4.97      7.08 o 
  -2 -13   9        0.45        0.36      3.82 o 
  -1 -13   9        6.85        8.42      4.71 o 
   0 -13   9        2.94        2.19      3.36 o 
   1 -13   9       35.40       41.22      5.92 o 
   2 -13   9       36.41       40.47      7.80 o 
   3 -13   9        7.19        3.08      3.99 o 
   4 -13   9        6.43        5.81      4.54 o 
  -5 -12   9        1.36        5.99      5.01 o 
  -4 -12   9        0.01       -4.05      4.63 o 
  -3 -12   9       25.52       25.99      5.84 o 
  -2 -12   9        0.38        2.24      3.42 o 
  -1 -12   9      121.04      142.14     25.59 o 
   0 -12   9        2.69        9.65      6.26 o 
   1 -12   9      132.82      146.43      9.92 o 
   2 -12   9       57.86       46.27      7.08 o 
   3 -12   9       11.92        7.44      4.36 o 
   4 -12   9       43.85       42.10      6.71 o 
   5 -12   9        0.07        0.36      3.27 o 
  -6 -11   9       11.11       12.49      5.93 o 
  -5 -11   9       11.06       11.10      5.44 o 
  -4 -11   9        0.23        1.83      3.87 o 
  -3 -11   9        4.92        3.32      4.00 o 
  -2 -11   9       33.91       28.04      8.98 o 
  -1 -11   9       51.84       48.15      7.26 o 
   0 -11   9       20.20       19.29      3.99 o 
   1 -11   9       63.48       74.13      6.48 o 
   2 -11   9      114.43      124.31      9.98 o 
   3 -11   9       46.42       51.90      6.90 o 
   4 -11   9        0.98        0.91      2.90 o 
  -7 -10   9       18.20       33.39     11.98 o 
  -6 -10   9        1.50       -2.09      4.49 o 
  -5 -10   9        1.27        1.54      4.26 o 
  -4 -10   9        0.10       -0.55      3.35 o 
  -3 -10   9      243.17      247.97     17.60 o 
  -2 -10   9      184.87      174.20     10.90 o 
  -1 -10   9      165.55      163.04      9.94 o 
   0 -10   9       40.83       48.95      9.35 o 
   1 -10   9      399.59      384.56     30.94 o 
   2 -10   9       45.84       55.17      6.71 o 
   3 -10   9      146.86      126.67      8.71 o 
   6 -10   9        1.99        3.99      4.90 o 
   7 -10   9        3.96        5.81      5.08 o 
  -8  -9   9        0.14       -3.56      5.17 o 
  -7  -9   9      109.91      133.75     16.88 o 
  -6  -9   9       73.37       92.37     14.88 o 
  -5  -9   9       67.19       73.29     11.43 o 
  -4  -9   9      242.63      262.88     14.02 o 
  -3  -9   9      221.28      231.42     13.97 o 
  -2  -9   9       76.36       80.36      7.49 o 
  -1  -9   9      212.19      206.52     10.46 o 
   0  -9   9        0.23       -0.28      2.14 o 
   1  -9   9      136.39      101.99      8.35 o 
   2  -9   9        0.24        2.72      2.36 o 
   3  -9   9       31.94       28.67      4.17 o 
   5  -9   9       20.56       22.87      5.81 o 
   6  -9   9        6.19        4.90      4.72 o 
   7  -9   9       49.30       50.45      9.07 o 
   8  -9   9        9.18       15.97      6.90 o 
  -9  -8   9        0.45       -5.19      5.19 o 
  -8  -8   9       33.45       44.08      8.45 o 
  -7  -8   9       11.00       16.39      5.40 o 
  -6  -8   9       69.57       71.73      8.73 o 
  -5  -8   9       16.57       16.70      7.44 o 
  -4  -8   9        4.31        5.11      5.72 o 
  -3  -8   9       98.86       95.51     13.43 o 
  -2  -8   9      503.65      495.39     21.50 o 
  -1  -8   9       45.95       47.29      5.32 o 
   0  -8   9       21.27       19.56      6.99 o 
   1  -8   9        0.17        1.27      2.18 o 
   2  -8   9      108.72       99.63      7.26 o 
   5  -8   9        3.11        1.27      4.17 o 
   6  -8   9        0.50        1.45      3.45 o 
   7  -8   9       55.48       90.37     11.80 o 
   8  -8   9        1.17       -0.72      3.99 o 
  -9  -7   9       60.43       84.01     11.34 o 
  -8  -7   9       16.20       19.31      5.12 o 
  -7  -7   9        6.83       10.47      3.94 o 
  -6  -7   9       59.13       64.39      6.73 o 
  -5  -7   9        1.46        1.58      4.08 o 
  -4  -7   9       21.91       26.32      5.14 o 
  -3  -7   9       10.68        7.44      4.90 o 
  -2  -7   9      192.02      182.01     14.70 o 
  -1  -7   9       44.31       61.52      8.71 o 
   0  -7   9        0.01        0.58      1.60 o 
   1  -7   9        1.75        2.36      2.36 o 
   2  -7   9        0.01       -1.81      1.81 o 
   5  -7   9      150.50      164.09     12.79 o 
   6  -7   9        3.22        1.98      3.08 o 
   7  -7   9        0.78       -1.90      3.36 o 
   8  -7   9       27.60       43.81      7.19 o 
 -10  -6   9       14.75       14.88      5.68 o 
  -9  -6   9        1.83       -1.45      4.20 o 
  -8  -6   9       19.69       20.58      4.99 o 
  -7  -6   9        2.89        3.30      3.54 o 
  -6  -6   9       44.00       32.89      5.21 o 
  -5  -6   9      268.65      265.97     10.32 o 
  -4  -6   9      120.72      115.71      7.75 o 
  -3  -6   9        0.37        1.05      2.02 o 
  -2  -6   9       88.81      108.19      6.56 o 
  -1  -6   9        0.05       -0.38      1.16 o 
   0  -6   9       88.30       85.05      3.76 o 
   1  -6   9        8.20        7.13      1.99 o 
   2  -6   9       85.75       90.54      4.60 o 
   3  -6   9      142.22      116.87     14.88 o 
   4  -6   9        0.02        2.18      4.72 o 
   5  -6   9        8.50        5.54      3.12 o 
   6  -6   9       77.96       80.56      8.41 o 
   7  -6   9        5.27        8.19      4.14 o 
   8  -6   9       65.60       71.13     12.61 o 
 -10  -5   9        5.20        4.47      4.90 o 
  -9  -5   9       16.84       15.12      3.92 o 
  -8  -5   9       32.54       30.59      6.97 o 
  -7  -5   9       32.99       26.59      3.95 o 
  -6  -5   9      166.36      186.28      8.29 o 
  -5  -5   9       35.08       33.62      3.72 o 
  -4  -5   9        2.62        2.25      1.92 o 
  -3  -5   9       47.00       43.13      4.48 o 
  -2  -5   9      230.59      241.08      6.15 o 
  -1  -5   9       20.63       16.40      1.56 o 
   0  -5   9        9.77        6.84      1.75 o 
   1  -5   9       20.45       26.10      4.45 o 
   2  -5   9       11.93       10.68      1.96 o 
   3  -5   9       25.49       20.51      6.71 o 
   4  -5   9      299.11      288.35     21.78 o 
   5  -5   9       18.31       17.65      4.27 o 
   6  -5   9       31.94       36.51      5.87 o 
   7  -5   9       24.54       17.56      4.90 o 
   8  -5   9        3.30        1.22      3.98 o 
 -10  -4   9       42.98       39.88      5.52 o 
  -9  -4   9       27.84       23.14      4.98 o 
  -8  -4   9      199.30      188.09      9.83 o 
  -7  -4   9       47.21       55.78      5.21 o 
  -6  -4   9        4.95        4.50      2.36 o 
  -5  -4   9       58.82       61.50      4.82 o 
  -4  -4   9        7.74        4.39      1.87 o 
  -3  -4   9        1.15        1.60      1.44 o 
  -2  -4   9        0.32        0.38      1.10 o 
  -1  -4   9       25.19       28.37      2.15 o 
   0  -4   9        1.12        0.15      1.04 o 
   1  -4   9        0.87       -1.06      1.06 o 
   2  -4   9       57.23       64.48      4.03 o 
   3  -4   9        2.44        3.60      1.42 o 
   4  -4   9      321.54      307.23     22.87 o 
   5  -4   9        0.04        0.04      4.90 o 
   6  -4   9        0.47       -1.50      1.50 o 
   7  -4   9       50.21       57.66      4.73 o 
   8  -4   9        1.86        4.56      2.63 o 
 -11  -3   9       21.49       10.47      5.04 o 
 -10  -3   9      117.87      137.41     10.59 o 
  -9  -3   9      136.91      168.06     16.17 o 
  -8  -3   9       40.95       35.08      4.53 o 
  -7  -3   9       30.09       23.77      3.74 o 
  -6  -3   9       15.89       15.08      3.05 o 
  -5  -3   9      161.27      175.05      8.03 o 
  -4  -3   9      218.77      211.87      7.55 o 
  -3  -3   9       14.50       16.19      2.33 o 
  -2  -3   9       19.68       23.55      2.47 o 
  -1  -3   9        0.02        0.39      0.95 o 
   0  -3   9      272.20      277.24      5.68 o 
   1  -3   9        1.02        0.46      1.06 o 
   2  -3   9      443.91      486.72     11.59 o 
   3  -3   9      150.87      161.63     15.52 o 
   4  -3   9      139.44      130.24      7.42 o 
   5  -3   9        7.57        5.63      2.45 o 
   6  -3   9        7.45        7.04      2.25 o 
   7  -3   9        0.91        3.47      2.30 o 
   8  -3   9        4.64       -0.20      2.83 o 
 -11  -2   9        0.85        5.25      4.71 o 
 -10  -2   9       63.35       67.81      6.55 o 
  -9  -2   9        2.96        2.31      3.05 o 
  -8  -2   9       27.77       23.72      3.83 o 
  -7  -2   9       10.36        5.34      2.60 o 
  -6  -2   9        0.01        1.02      2.16 o 
  -5  -2   9        3.54        3.00      2.57 o 
  -4  -2   9       40.68       43.01      3.78 o 
  -3  -2   9      248.03      248.25      7.86 o 
  -2  -2   9       29.68       28.55      2.43 o 
  -1  -2   9       82.39       92.92      3.32 o 
   0  -2   9        7.11        5.20      1.27 o 
   1  -2   9      575.05      578.85     13.90 o 
   2  -2   9       18.82       22.46      2.24 o 
   3  -2   9       15.54       18.64      2.37 o 
   4  -2   9        1.34        0.24      1.80 o 
   5  -2   9        3.74        5.03      2.30 o 
   6  -2   9        6.07        2.55      2.19 o 
   7  -2   9        7.61        5.40      2.55 o 
   8  -2   9       64.58       89.02      6.74 o 
 -11  -1   9        8.96       14.35      5.09 o 
 -10  -1   9       15.47       16.08      4.13 o 
  -9  -1   9       68.88       67.49      6.16 o 
  -8  -1   9        0.14        4.30      2.91 o 
  -7  -1   9       14.37       10.71      3.35 o 
  -6  -1   9      143.56      151.44     10.92 o 
  -5  -1   9      339.59      341.37     10.51 o 
  -4  -1   9      217.20      211.42      7.86 o 
  -3  -1   9      186.99      178.00      7.91 o 
  -2  -1   9      883.85      862.38     17.44 o 
  -1  -1   9      334.99      334.57      9.62 o 
   0  -1   9       38.85       40.45      3.54 o 
   1  -1   9     1241.25     1240.94     31.02 o 
   2  -1   9        5.51        1.71      1.61 o 
   3  -1   9       44.88       49.72      6.35 o 
   4  -1   9       26.93       25.49      5.35 o 
   5  -1   9        0.64       -0.53      2.05 o 
   6  -1   9      109.80      100.17      9.62 o 
   7  -1   9        0.26       -2.40      2.40 o 
   8  -1   9       11.92       14.61      4.11 o 
 -11   0   9        0.86        1.28      4.92 o 
 -10   0   9        0.13        2.65      3.86 o 
  -9   0   9       77.66       76.65      6.47 o 
  -8   0   9       24.32       20.55      3.65 o 
  -7   0   9      174.87      187.42      8.86 o 
  -6   0   9       62.82       55.56      4.80 o 
  -5   0   9       33.92       34.29      4.56 o 
  -4   0   9       81.68       78.73      5.67 o 
  -3   0   9        8.14        9.17      2.08 o 
  -2   0   9       54.06       53.05      4.28 o 
  -1   0   9       12.73       14.01      1.96 o 
   0   0   9     1275.40     1287.43     32.39 o 
   1   0   9       23.89       22.73      6.81 o 
   2   0   9        6.34        9.10      2.44 o 
   3   0   9        6.04        0.73      2.54 o 
   4   0   9        2.29       -0.74      1.87 o 
   5   0   9       21.87       22.11      3.66 o 
   6   0   9        0.97        1.90      2.63 o 
   7   0   9        1.89        5.58      4.36 o 
 -10   1   9        1.32        3.68      4.02 o 
  -9   1   9       17.71       20.27      3.98 o 
  -8   1   9        0.16        1.16      2.72 o 
  -7   1   9       15.21       14.64      3.11 o 
  -6   1   9      217.55      194.02      8.36 o 
  -5   1   9      193.67      212.40      9.43 o 
  -4   1   9        0.01        0.82      1.81 o 
  -3   1   9      223.43      213.56      6.55 o 
  -2   1   9       45.86       51.00      5.05 o 
  -1   1   9      560.13      556.25     14.40 o 
   0   1   9      159.74      147.37     18.96 o 
   1   1   9        4.93        6.52      2.54 o 
   2   1   9        1.36        2.13      1.78 o 
   3   1   9       25.17       17.06      4.54 o 
   4   1   9       58.05       56.55     12.07 o 
   5   1   9        1.20        3.89      2.61 o 
   6   1   9       12.57        4.97      4.08 o 
   7   1   9       24.60       17.25      6.99 o 
 -10   2   9        0.75        3.30      4.84 o 
  -9   2   9        3.10        4.23      3.01 o 
  -8   2   9       13.80       13.57      3.56 o 
  -7   2   9        5.37        6.03      2.69 o 
  -6   2   9       50.09       39.55      6.71 o 
  -5   2   9       87.97       87.22      5.94 o 
  -4   2   9        2.62        4.10      2.57 o 
  -3   2   9       14.63       14.84      2.29 o 
  -2   2   9      261.86      255.78      9.17 o 
  -1   2   9       37.18       34.00      4.18 o 
   0   2   9      125.64      116.58     11.25 o 
   1   2   9       42.38       39.16     12.79 o 
   2   2   9       98.59       89.65      7.12 o 
   3   2   9       22.47       32.12      6.53 o 
   4   2   9        5.25        8.85      3.45 o 
   5   2   9        1.22        3.59      3.18 o 
   6   2   9       50.02       46.23      6.12 o 
 -10   3   9        8.28        3.64      4.30 o 
  -9   3   9        5.67        5.35      4.00 o 
  -8   3   9       31.46       30.94      5.45 o 
  -7   3   9      105.37      117.03      8.62 o 
  -6   3   9        2.19        2.66      2.61 o 
  -5   3   9      166.45      149.82      8.51 o 
  -4   3   9      302.37      296.40     11.63 o 
  -3   3   9       25.36       26.91      3.40 o 
  -2   3   9      148.13      137.97      8.54 o 
  -1   3   9       55.89       64.68      6.61 o 
   0   3   9      100.34       99.26      8.07 o 
   1   3   9      200.96      202.69     10.50 o 
   2   3   9        0.45        0.91      3.45 o 
   3   3   9       36.09       35.06      4.94 o 
   4   3   9       25.04       20.91      4.34 o 
   5   3   9        3.14        2.66      2.95 o 
  -9   4   9       44.56       49.08      6.40 o 
  -8   4   9       16.49       15.23      4.51 o 
  -7   4   9        4.55        6.18      3.20 o 
  -6   4   9        1.65        2.41      2.74 o 
  -5   4   9        4.25       10.79      5.21 o 
  -4   4   9       24.69       22.79      3.56 o 
  -3   4   9       15.62        5.24      3.22 o 
  -2   4   9       34.68       39.65      6.74 o 
  -1   4   9       14.58       13.11      5.44 o 
   0   4   9       17.20       17.41      7.89 o 
   1   4   9       31.83       25.16      4.55 o 
   2   4   9       12.86       11.80      5.08 o 
   3   4   9        0.01       -1.90      3.01 o 
   4   4   9       10.61        7.56      3.91 o 
  -8   5   9       50.70       59.42      7.38 o 
  -7   5   9       30.02       19.01      4.03 o 
  -6   5   9       59.13       61.07      5.65 o 
  -5   5   9       50.48       50.35      5.05 o 
  -4   5   9        5.64        2.23      3.42 o 
  -3   5   9        0.33        3.27      3.28 o 
  -2   5   9        2.85        2.63      4.99 o 
  -1   5   9       14.00       11.05      3.91 o 
   0   5   9       62.09       54.34      8.35 o 
   1   5   9       37.87       42.17      5.76 o 
   2   5   9       77.05       84.02     11.61 o 
   3   5   9        7.82        6.12      4.04 o 
  -7   6   9        9.57        2.36      5.63 o 
  -6   6   9        5.32       16.55      6.33 o 
  -5   6   9        0.81        1.42      3.80 o 
  -4   6   9        1.57        1.06      3.59 o 
  -3   6   9        3.16        8.34      4.67 o 
  -2   6   9        0.09       -1.25      3.82 o 
  -1   6   9        1.63        0.32      3.40 o 
   0   6   9       38.47       39.59      8.08 o 
   1   6   9        5.94        3.45      6.17 o 
  -2 -13  10       26.72       15.82      5.32 o 
  -1 -13  10      134.48      150.33     20.69 o 
   0 -13  10       30.76       48.23     12.34 o 
   1 -13  10      169.94      218.86     28.67 o 
   2 -13  10       11.89       20.51      5.99 o 
  -4 -12  10        0.33        0.72      4.41 o 
  -3 -12  10       35.23       29.61      5.63 o 
  -2 -12  10        0.08       -1.43      4.90 o 
  -1 -12  10       12.32       15.87      8.35 o 
   0 -12  10       60.73       51.58      6.71 o 
   1 -12  10       23.01       19.49     11.16 o 
   2 -12  10        1.16        1.81      3.45 o 
   3 -12  10       15.13       10.53      4.17 o 
   4 -12  10        1.80        0.36      3.27 o 
  -6 -11  10        0.14        1.71      5.35 o 
  -5 -11  10       99.25      116.90     11.86 o 
  -4 -11  10        2.79        3.43      3.97 o 
  -3 -11  10       48.19       46.41      7.02 o 
  -2 -11  10       23.56       24.32      5.13 o 
  -1 -11  10       55.29       67.10      7.23 o 
   0 -11  10      113.32      116.05     30.49 o 
   1 -11  10        5.71        5.26      3.63 o 
   2 -11  10        4.26        5.81      3.45 o 
   3 -11  10        0.13        0.00      2.90 o 
   4 -11  10        2.97        0.91      2.72 o 
  -7 -10  10        5.32        2.80     10.53 o 
  -6 -10  10       26.80       22.32      9.44 o 
  -5 -10  10        0.43        0.22      4.04 o 
  -4 -10  10      187.86      223.38     14.12 o 
  -3 -10  10        0.22       -1.81      3.27 o 
  -2 -10  10       72.64       81.20     14.52 o 
  -1 -10  10       10.97       17.28      4.05 o 
   0 -10  10       52.37       57.94      6.99 o 
   1 -10  10      178.45      164.41     11.43 o 
   2 -10  10        0.03       -1.09      2.72 o 
   3 -10  10       47.76       56.26      6.17 o 
  -8  -9  10       21.31       20.70      6.98 o 
  -7  -9  10        2.31        5.72      5.00 o 
  -6  -9  10       11.55       11.59      5.51 o 
  -5  -9  10        0.04       -1.38      3.69 o 
  -4  -9  10       21.98       33.21      9.07 o 
  -3  -9  10       11.87       10.30      5.26 o 
  -2  -9  10       14.83        6.20      3.44 o 
  -1  -9  10       53.32       45.83      5.58 o 
   0  -9  10       15.74       14.83      3.20 o 
   1  -9  10      142.55      117.95      9.25 o 
   2  -9  10      277.09      264.04     14.34 o 
   7  -9  10       23.23       13.97      6.71 o 
  -8  -8  10        4.52        6.42      6.81 o 
  -7  -8  10        6.38        6.98      6.17 o 
  -6  -8  10        0.00       -1.17      3.66 o 
  -5  -8  10       72.87       69.98      8.44 o 
  -4  -8  10       58.24       60.83      7.31 o 
  -3  -8  10      296.32      278.65     19.96 o 
  -2  -8  10      153.75      170.22     16.33 o 
  -1  -8  10       66.79       66.05      9.07 o 
   0  -8  10        0.68        2.00      3.45 o 
   2  -8  10       21.43       12.70      3.45 o 
   6  -8  10        0.68        2.18      4.72 o 
   7  -8  10       67.17       90.37     11.98 o 
  -9  -7  10        1.19        5.14      5.74 o 
  -8  -7  10       51.76       56.87     13.97 o 
  -7  -7  10       10.23        8.97      5.09 o 
  -6  -7  10        4.31        7.27      4.30 o 
  -5  -7  10       30.70       16.29      5.20 o 
  -4  -7  10        0.15       -1.83      3.99 o 
  -3  -7  10        6.56        6.79      6.99 o 
  -2  -7  10        0.13        0.83      2.42 o 
  -1  -7  10        5.46        4.36      2.57 o 
   0  -7  10       51.70       45.45      4.62 o 
   1  -7  10        0.00        3.27      2.90 o 
   2  -7  10       67.70       65.15      6.71 o 
   5  -7  10       93.00       87.65     14.34 o 
   6  -7  10       24.75       26.00     10.80 o 
   7  -7  10        2.91        0.94      3.87 o 
   8  -7  10        4.02       -2.97      3.82 o 
  -9  -6  10        5.57       13.97      6.20 o 
  -8  -6  10       21.99       17.16      5.75 o 
  -7  -6  10       93.73      101.78     10.84 o 
  -6  -6  10        5.75        2.90      3.79 o 
  -5  -6  10        7.24        1.58      3.00 o 
  -4  -6  10        4.01        2.29      3.09 o 
  -3  -6  10       39.76       37.63      7.71 o 
  -2  -6  10        6.34        6.65      2.99 o 
  -1  -6  10       33.91       34.01      4.49 o 
   0  -6  10       21.99       17.95      2.30 o 
   1  -6  10       10.53       11.61      3.81 o 
   2  -6  10       20.97       21.78      4.17 o 
   3  -6  10       24.19       30.31      8.53 o 
   4  -6  10        5.61        6.53      5.63 o 
   5  -6  10      199.69      186.19     20.87 o 
   6  -6  10        0.28       -2.82      2.82 o 
   7  -6  10        0.00       -0.60      3.29 o 
   8  -6  10       63.26       75.45      9.06 o 
 -10  -5  10       49.97       54.18      7.80 o 
  -9  -5  10        0.00       -2.34      4.18 o 
  -8  -5  10       52.82       53.28      7.00 o 
  -7  -5  10       51.89       58.08      6.76 o 
  -6  -5  10        7.96        6.29      3.33 o 
  -5  -5  10       20.06       16.74      3.79 o 
  -4  -5  10        0.10       -2.50      2.50 o 
  -3  -5  10        3.30        2.79      2.79 o 
  -2  -5  10       14.53       12.42      3.49 o 
  -1  -5  10      481.14      485.82     18.51 o 
   0  -5  10       14.09        9.11      1.93 o 
   1  -5  10      155.41      184.92     11.80 o 
   2  -5  10      786.67      839.88     32.39 o 
   3  -5  10     1095.90     1116.80     34.84 o 
   4  -5  10       99.73      114.69     16.15 o 
   5  -5  10       48.06       54.08     11.43 o 
   6  -5  10       77.62       90.25      8.93 o 
   7  -5  10        0.00       -1.30      3.58 o 
   8  -5  10       43.33       57.33      8.01 o 
 -10  -4  10       74.98       71.24     12.16 o 
  -9  -4  10       70.32       71.74     10.28 o 
  -8  -4  10      264.73      284.68     13.34 o 
  -7  -4  10        1.09        1.59      3.39 o 
  -6  -4  10        3.65        4.65      3.34 o 
  -5  -4  10       55.92       52.59      5.79 o 
  -4  -4  10      192.68      173.33      9.24 o 
  -3  -4  10        2.02        4.06      2.18 o 
  -2  -4  10        0.16        2.63      2.35 o 
  -1  -4  10      634.29      638.46     21.68 o 
   0  -4  10       17.25       19.06      2.69 o 
   1  -4  10      179.54      179.43      7.48 o 
   2  -4  10      185.64      203.47     10.00 o 
   3  -4  10      138.04      138.18      9.71 o 
   4  -4  10       39.04       30.74      4.81 o 
   5  -4  10       22.51       23.85      3.47 o 
   6  -4  10       47.33       66.40      5.59 o 
   7  -4  10        0.03        1.57      2.45 o 
   8  -4  10       28.06       38.33      7.12 o 
 -10  -3  10      200.35      238.67     18.67 o 
  -9  -3  10      130.74      139.00     12.28 o 
  -8  -3  10       68.46       60.68      6.50 o 
  -7  -3  10        0.00       -2.31      2.31 o 
  -6  -3  10        2.21        2.37      2.46 o 
  -5  -3  10        4.53        6.41      2.37 o 
  -4  -3  10        8.09        7.93      2.93 o 
  -3  -3  10       35.67       37.41      4.53 o 
  -2  -3  10      329.76      311.34     13.40 o 
  -1  -3  10      611.12      588.64     22.59 o 
   0  -3  10       26.22       23.10      2.98 o 
   1  -3  10      375.27      400.00     12.20 o 
   2  -3  10      149.80      164.15      6.51 o 
   3  -3  10       35.02       38.32      4.49 o 
   4  -3  10       32.34       25.01      3.82 o 
   5  -3  10        1.36        0.54      2.54 o 
   6  -3  10       21.09       23.46      4.11 o 
   7  -3  10      112.66      113.45      8.78 o 
 -10  -2  10      227.25      245.56     21.32 o 
  -9  -2  10        0.03        0.25      3.10 o 
  -8  -2  10        1.76        2.48      2.78 o 
  -7  -2  10        0.12       -2.10      2.35 o 
  -6  -2  10       11.85       15.01      3.05 o 
  -5  -2  10        0.96        1.72      2.10 o 
  -4  -2  10       37.23       27.99      3.20 o 
  -3  -2  10       43.61       45.31      4.63 o 
  -2  -2  10        7.56        3.44      2.66 o 
  -1  -2  10      302.77      307.46     14.90 o 
   0  -2  10      100.84      109.96      6.14 o 
   1  -2  10       96.54       97.19      5.42 o 
   2  -2  10        1.44        0.74      1.57 o 
   3  -2  10        0.00        1.08      1.66 o 
   4  -2  10        4.88        8.57      2.82 o 
   5  -2  10       31.61       24.69      4.25 o 
   6  -2  10       57.12       61.15      6.32 o 
   7  -2  10        0.86        5.88      3.99 o 
 -10  -1  10      149.45      152.09     13.61 o 
  -9  -1  10       32.24       33.04      4.80 o 
  -8  -1  10       20.32       31.35      4.49 o 
  -7  -1  10       26.64       20.99      3.52 o 
  -6  -1  10        6.68        3.82      2.26 o 
  -5  -1  10        0.07       -0.14      1.85 o 
  -4  -1  10        6.07        3.94      2.09 o 
  -3  -1  10      143.67      147.99      8.47 o 
  -2  -1  10        2.61        2.92      1.96 o 
  -1  -1  10      156.92      158.20      7.21 o 
   0  -1  10      893.87      884.46     23.72 o 
   1  -1  10        3.09        5.10      2.18 o 
   2  -1  10       38.44       48.79      4.07 o 
   3  -1  10       92.52       94.49      7.79 o 
   4  -1  10       19.69       20.53      2.94 o 
   5  -1  10        3.79        0.24      2.37 o 
   6  -1  10       70.53       73.13      8.71 o 
   7  -1  10       11.15       11.70      4.29 o 
 -10   0  10        0.00       -3.01      3.75 o 
  -9   0  10       44.46       35.60      5.20 o 
  -8   0  10       19.32       14.74      3.59 o 
  -7   0  10       28.38       31.99      4.07 o 
  -6   0  10        9.73        8.64      3.01 o 
  -5   0  10      106.19      101.52      6.21 o 
  -4   0  10        1.11       -1.54      1.81 o 
  -3   0  10       43.97       41.47      4.71 o 
  -2   0  10       11.03       14.51      2.99 o 
  -1   0  10      237.38      232.50     12.59 o 
   0   0  10      166.20      173.15      7.57 o 
   1   0  10        1.46        1.08      1.78 o 
   2   0  10       49.89       49.32      4.87 o 
   3   0  10       41.89       42.10      6.71 o 
   4   0  10       39.03       38.84      4.55 o 
   5   0  10       25.00       16.44      7.71 o 
   6   0  10        0.08        0.49      2.78 o 
 -10   1  10        0.09        0.01      3.82 o 
  -9   1  10        0.04        2.59      3.00 o 
  -8   1  10       28.47       23.72      4.06 o 
  -7   1  10       27.80       24.30      3.81 o 
  -6   1  10        0.02        0.68      2.37 o 
  -5   1  10       20.93       19.68      3.21 o 
  -4   1  10       31.16       23.49      4.03 o 
  -3   1  10        3.88        3.05      2.48 o 
  -2   1  10      226.69      209.14      8.81 o 
  -1   1  10       21.18       19.89      4.94 o 
   0   1  10       36.57       41.55      5.13 o 
   1   1  10       10.02       11.94      3.63 o 
   2   1  10        7.25        9.16      2.95 o 
   3   1  10        3.34       11.43      4.17 o 
   4   1  10       13.46       18.22      3.87 o 
   5   1  10       30.76       36.42      5.08 o 
   6   1  10        4.98        7.08      5.44 o 
  -9   2  10       73.70       72.56      7.34 o 
  -8   2  10        5.67        7.07      3.27 o 
  -7   2  10        7.27        6.47      3.13 o 
  -6   2  10        0.13        0.10      2.41 o 
  -5   2  10        1.07        1.17      3.03 o 
  -4   2  10       28.15       18.72      3.93 o 
  -3   2  10       37.45       31.58      5.30 o 
  -2   2  10       55.62       46.61      4.85 o 
  -1   2  10        0.95       -0.12      5.72 o 
   0   2  10       43.59       30.54      4.61 o 
   1   2  10        0.48        1.93      2.53 o 
   2   2  10      100.70      106.94      8.62 o 
   3   2  10        3.68        5.11      3.05 o 
   4   2  10        0.00        0.38      2.83 o 
   5   2  10       20.68       20.78      4.65 o 
  -9   3  10        0.50        0.08      3.93 o 
  -8   3  10       10.97        2.60      4.47 o 
  -7   3  10       13.63       14.95      4.31 o 
  -6   3  10        0.93        1.04      3.62 o 
  -5   3  10       58.16       56.44      6.46 o 
  -4   3  10      128.68      110.25      8.41 o 
  -3   3  10       28.40       17.70      4.62 o 
  -2   3  10        0.16       -2.69      2.76 o 
  -1   3  10       21.81       26.71      4.86 o 
   0   3  10       27.32       25.12      4.75 o 
   1   3  10      247.10      238.27     12.01 o 
   2   3  10        2.93       11.07      5.26 o 
   3   3  10       11.30       11.27      3.53 o 
   4   3  10       33.72       37.73      5.57 o 
  -8   4  10      283.75      338.23     45.09 o 
  -7   4  10        9.41        8.94      4.49 o 
  -6   4  10        6.41        7.35      4.25 o 
  -5   4  10        1.93        2.78      3.73 o 
  -4   4  10      124.42      116.26     12.79 o 
  -3   4  10      105.13      135.11     11.03 o 
  -2   4  10       71.56       96.98     10.71 o 
  -1   4  10      149.35      163.91     11.70 o 
   0   4  10       36.46       40.14      5.72 o 
   1   4  10      107.81      110.53     10.71 o 
   2   4  10        0.41       -2.72      4.36 o 
  -6   5  10       30.88       27.03      5.63 o 
  -5   5  10       14.72       15.04      5.51 o 
  -4   5  10       47.22       41.43      6.93 o 
  -3   5  10        2.25        3.71      4.65 o 
  -2   5  10        2.96        4.70      6.17 o 
  -1   5  10        7.98        8.31      4.26 o 
   0   5  10       18.72       17.19      4.84 o 
   1   5  10       26.21       14.88      6.53 o 
  -4 -12  11        1.28        0.73      5.81 o 
  -3 -12  11        5.84        9.51      4.41 o 
  -2 -12  11       10.87        8.88      4.42 o 
  -1 -12  11       60.13       50.29     12.07 o 
   0 -12  11       58.05       68.12      7.10 o 
   1 -12  11       22.56       17.97      5.44 o 
   2 -12  11        8.24        2.54      3.99 o 
   3 -12  11        0.27        0.73      3.27 o 
  -5 -11  11       34.16       55.17     13.25 o 
  -4 -11  11        1.77        5.53      4.80 o 
  -3 -11  11       15.27       10.49      4.67 o 
  -2 -11  11        0.22       -3.27      3.27 o 
  -1 -11  11        9.04        8.78      3.84 o 
   0 -11  11       22.24       14.01      3.82 o 
   1 -11  11        6.31        7.80      4.17 o 
   2 -11  11       15.85       14.15      4.36 o 
   3 -11  11        6.02        0.00      2.90 o 
  -6 -10  11        5.85        3.65      5.19 o 
  -5 -10  11       23.91        9.08      4.97 o 
  -4 -10  11       24.09       33.03      9.44 o 
  -3 -10  11      360.21      362.39     25.22 o 
  -2 -10  11        0.10       -1.01      3.09 o 
  -1 -10  11       38.41       43.57      6.35 o 
   0 -10  11        0.73        4.17      3.81 o 
   1 -10  11        1.16       -3.08      3.08 o 
  -7  -9  11       15.11       15.21      6.14 o 
  -6  -9  11       48.51       57.28     20.51 o 
  -5  -9  11       16.83       13.34      5.44 o 
  -4  -9  11      102.96      101.53      9.88 o 
  -3  -9  11       49.48       55.48     12.16 o 
  -2  -9  11        0.02        0.93      3.09 o 
  -1  -9  11       19.41       22.98      4.36 o 
   0  -9  11        0.32        0.22      2.61 o 
   1  -9  11      157.35      169.85     11.98 o 
   2  -9  11        4.05        0.18      3.08 o 
  -8  -8  11        2.56       -4.46      4.46 o 
  -7  -8  11       26.99       34.55      7.63 o 
  -6  -8  11        0.59       -1.64      3.99 o 
  -5  -8  11       65.67       66.91      8.47 o 
  -4  -8  11      215.43      198.75     13.70 o 
  -3  -8  11       14.97       12.44      5.90 o 
  -2  -8  11        2.27       -0.49      2.65 o 
  -1  -8  11        5.58        1.89      2.70 o 
   0  -8  11        6.78        7.62      4.17 o 
   1  -8  11       38.45       34.30      5.99 o 
   2  -8  11       17.63       19.05      4.54 o 
  -9  -7  11        5.84       10.35      6.31 o 
  -8  -7  11       32.27       33.46      7.85 o 
  -7  -7  11       29.41       40.46      7.81 o 
  -6  -7  11        7.84        2.56      4.30 o 
  -5  -7  11       32.06       40.98      6.79 o 
  -4  -7  11       44.36       61.87      7.39 o 
  -3  -7  11        0.79       -0.33      3.54 o 
  -2  -7  11        8.46        4.07      2.92 o 
  -1  -7  11       12.52       10.00      5.35 o 
   0  -7  11        0.07       -1.45      2.90 o 
   1  -7  11       13.50       23.41      5.26 o 
   2  -7  11       69.65       58.80      6.71 o 
   5  -7  11        6.52        2.54      5.81 o 
   6  -7  11       92.95      114.14     17.42 o 
   7  -7  11        9.09        2.54      7.08 o 
  -9  -6  11        0.03       -0.88      5.66 o 
  -8  -6  11       18.38       10.99      5.87 o 
  -7  -6  11        0.09       -3.25      3.86 o 
  -6  -6  11        9.06        5.41      6.53 o 
  -5  -6  11       26.75       21.51      5.19 o 
  -4  -6  11       25.93       18.99      4.88 o 
  -3  -6  11       21.56       21.55      4.81 o 
  -2  -6  11       41.85       41.56      5.45 o 
  -1  -6  11       48.19       57.20      8.26 o 
   0  -6  11       84.20       77.19      5.93 o 
   1  -6  11       23.50       27.40      5.26 o 
   2  -6  11      214.40      176.21     11.25 o 
   3  -6  11        5.15        5.63      5.26 o 
   4  -6  11       37.66       25.59      8.89 o 
   5  -6  11       41.18       45.19     10.71 o 
   6  -6  11        0.90       -3.99      5.08 o 
   7  -6  11        0.68        0.73      7.08 o 
  -9  -5  11        2.41        5.36      5.58 o 
  -8  -5  11        1.68       -3.45      5.17 o 
  -7  -5  11       12.64       20.65      5.84 o 
  -6  -5  11       18.04       22.02      5.57 o 
  -5  -5  11       34.40       35.26      6.54 o 
  -4  -5  11        8.31        4.71      3.66 o 
  -3  -5  11       25.24       29.26      6.53 o 
  -2  -5  11      181.40      170.52      9.55 o 
  -1  -5  11        2.69        3.60      3.99 o 
   0  -5  11       72.69       72.27      5.54 o 
   1  -5  11        5.32        5.63      3.27 o 
   2  -5  11      355.94      364.80     14.92 o 
   3  -5  11       12.63       16.85      6.90 o 
   4  -5  11       20.98       22.14      7.98 o 
   5  -5  11        1.31        1.45      5.63 o 
   6  -5  11        3.12       11.07      7.26 o 
   7  -5  11       39.11       43.73     11.98 o 
 -10  -4  11       38.45       31.76     12.16 o 
  -9  -4  11       66.74       81.71     11.09 o 
  -8  -4  11       35.89       34.63      7.50 o 
  -7  -4  11       22.47       17.85      5.53 o 
  -6  -4  11        0.12       -0.10      3.66 o 
  -5  -4  11        8.65        6.37      3.64 o 
  -4  -4  11       72.50       84.03     14.79 o 
  -3  -4  11      118.33      103.64      8.79 o 
  -2  -4  11      100.21       97.57      8.07 o 
  -1  -4  11       49.58       59.94     16.88 o 
   0  -4  11      366.64      328.83     10.94 o 
   1  -4  11        5.61        4.26      1.85 o 
   2  -4  11       24.67       31.52      7.17 o 
   3  -4  11        0.01        3.40      2.38 o 
   4  -4  11        0.24       -2.01      2.01 o 
   5  -4  11        1.51        2.37      2.45 o 
   6  -4  11        0.34        2.23      2.63 o 
   7  -4  11        0.02       -5.81      5.81 o 
 -10  -3  11       30.93       32.35     17.42 o 
  -9  -3  11        4.95        9.98      5.75 o 
  -8  -3  11       59.44       56.64      8.66 o 
  -7  -3  11        1.83       -3.40      3.40 o 
  -6  -3  11       28.05       17.47      5.26 o 
  -5  -3  11        1.53        4.26      3.99 o 
  -4  -3  11      100.51       80.87     13.88 o 
  -3  -3  11        9.33       10.98      3.66 o 
  -2  -3  11        4.49        1.34      2.74 o 
  -1  -3  11      252.11      249.83     11.31 o 
   0  -3  11      190.98      195.88      7.93 o 
   1  -3  11        0.06        0.60      1.68 o 
   2  -3  11        7.55        6.39      1.88 o 
   3  -3  11       14.33       15.85      3.66 o 
   4  -3  11       17.96       22.86      3.93 o 
   5  -3  11       18.36       25.51      4.17 o 
   6  -3  11        0.98        1.10      3.19 o 
 -10  -2  11        3.21        5.91      5.03 o 
  -9  -2  11        0.31        4.72      4.01 o 
  -8  -2  11        0.32       -0.96      3.58 o 
  -7  -2  11       60.89       66.14     10.72 o 
  -6  -2  11       60.38       46.12      7.31 o 
  -5  -2  11      107.97      100.58      9.62 o 
  -4  -2  11        1.55        4.36      3.21 o 
  -3  -2  11       95.27       71.51     13.34 o 
  -2  -2  11      179.07      177.30      9.77 o 
  -1  -2  11      977.53      935.65     25.21 o 
   0  -2  11       21.38       17.66      2.89 o 
   1  -2  11       18.08       16.10      3.05 o 
   2  -2  11        0.44       -0.21      1.63 o 
   3  -2  11        8.96        7.12      2.26 o 
   4  -2  11       48.24       55.70      6.23 o 
   5  -2  11        5.27        4.86      3.10 o 
   6  -2  11        8.85       12.77      3.99 o 
 -10  -1  11        1.10       -2.00      8.17 o 
  -9  -1  11       43.89       49.17     12.23 o 
  -8  -1  11       38.90       35.29      5.89 o 
  -7  -1  11       42.82       23.33      4.84 o 
  -6  -1  11      222.35      212.59     14.97 o 
  -5  -1  11      134.72      130.69     11.03 o 
  -4  -1  11       54.68       38.74      5.77 o 
  -3  -1  11        3.73        2.12      2.96 o 
  -2  -1  11        3.49        0.30      1.99 o 
  -1  -1  11       18.28       23.12      3.46 o 
   0  -1  11        8.35        6.36      3.38 o 
   1  -1  11        8.05        8.03      2.31 o 
   2  -1  11       63.57       59.30      4.77 o 
   3  -1  11        1.14        2.56      2.20 o 
   4  -1  11        5.81        5.91      2.44 o 
   5  -1  11       19.50       22.70      3.64 o 
   6  -1  11        1.00       -0.83      3.38 o 
  -9   0  11        7.30        5.79      4.63 o 
  -8   0  11       37.77       31.84      5.59 o 
  -7   0  11      130.78      101.91     11.82 o 
  -6   0  11      111.61      103.98     10.13 o 
  -5   0  11        1.76        0.61      3.53 o 
  -4   0  11      100.63       98.21      9.10 o 
  -3   0  11       59.42       59.41      8.89 o 
  -2   0  11      347.56      345.15     12.30 o 
  -1   0  11        0.01       -0.81      2.10 o 
   0   0  11       72.88       85.07      6.45 o 
   1   0  11        9.28        8.98      3.61 o 
   2   0  11        7.98        3.95      2.33 o 
   3   0  11       38.95       30.12      3.98 o 
   4   0  11        0.75        3.89      2.94 o 
   5   0  11       75.28       87.27     10.53 o 
  -9   1  11        0.00        6.05      4.42 o 
  -8   1  11      144.35      136.78     17.65 o 
  -7   1  11      156.06      135.91     14.93 o 
  -6   1  11       35.21       26.08      6.90 o 
  -5   1  11        6.59       -1.81      6.17 o 
  -4   1  11       44.71       31.53      5.71 o 
  -3   1  11       43.89       35.35      5.74 o 
  -2   1  11       13.20        6.58      3.18 o 
  -1   1  11        3.68        5.08      2.61 o 
   0   1  11      127.43      142.09      7.88 o 
   1   1  11      174.93      189.59     10.04 o 
   2   1  11       12.24        5.25      2.76 o 
   3   1  11        3.15        5.96      3.14 o 
   4   1  11        0.26       -0.65      2.83 o 
  -8   2  11        1.48        1.89      4.18 o 
  -7   2  11        1.24        4.49      3.99 o 
  -6   2  11        1.51        0.76      4.04 o 
  -5   2  11       19.57       12.00      4.67 o 
  -4   2  11       41.28       30.13      5.65 o 
  -3   2  11        0.25        2.32      4.81 o 
  -2   2  11       29.57       30.25     10.71 o 
  -1   2  11       39.17       46.30      5.09 o 
   0   2  11        0.39       -0.53      2.65 o 
   1   2  11       12.90       15.82      3.84 o 
   2   2  11        0.14       -3.63      3.63 o 
   3   2  11       13.38       13.15      3.82 o 
  -7   3  11       26.63       32.04     14.70 o 
  -6   3  11       54.25       59.32      8.34 o 
  -5   3  11       12.67        9.24      4.70 o 
  -4   3  11        1.64        1.73      3.71 o 
  -3   3  11        2.65       -0.73      3.46 o 
  -2   3  11        0.13       -0.43      3.31 o 
  -1   3  11        0.61        3.79      5.26 o 
   0   3  11       91.55      114.57      9.27 o 
   1   3  11        0.00        1.45      2.94 o 
   2   3  11      162.01      173.30     16.51 o 
  -6   4  11       18.72       14.53      5.83 o 
  -5   4  11        0.27        1.08      4.36 o 
  -4   4  11        9.34        5.68      5.08 o 
  -3   4  11        0.27       -1.09      3.46 o 
  -2   4  11        4.43        1.43      3.91 o 
  -1   4  11      139.33      153.79     23.95 o 
   0   4  11       66.22       65.55      7.63 o 
  -2 -12  12       14.77        8.95      5.17 o 
  -1 -12  12        0.50        1.07      3.73 o 
   0 -12  12        0.30        1.09      4.54 o 
   1 -12  12        1.27        0.73      4.36 o 
   2 -12  12        0.07        5.99      4.36 o 
  -4 -11  12        1.36        2.88      4.36 o 
  -3 -11  12        1.27       -0.59      4.45 o 
  -2 -11  12        0.96       -2.18      6.53 o 
  -1 -11  12       23.85       30.85      8.35 o 
   2 -11  12       13.93       13.97      5.26 o 
  -6 -10  12        7.03        4.29      5.20 o 
  -5 -10  12       44.03       48.66      8.02 o 
  -4 -10  12        5.98        6.84      5.81 o 
  -3 -10  12      289.99      344.30     16.87 o 
  -2 -10  12        0.04        3.88      3.62 o 
  -1 -10  12       59.90       68.91      7.24 o 
   0 -10  12       74.32       72.22      9.62 o 
   1 -10  12       23.81       33.39      6.53 o 
   2 -10  12        7.89       10.71      4.36 o 
  -7  -9  12       25.83       19.63      6.91 o 
  -6  -9  12       39.56       47.36      9.89 o 
  -5  -9  12       69.54       89.61     10.04 o 
  -4  -9  12       12.69       15.25      5.43 o 
  -3  -9  12        4.12       -1.21      3.35 o 
  -2  -9  12       68.85       77.93      7.93 o 
  -1  -9  12      144.07      159.89     12.07 o 
   0  -9  12      133.45      125.76     12.88 o 
   1  -9  12       31.57       43.19      7.26 o 
   2  -9  12        0.01        3.63      3.63 o 
  -7  -8  12        0.91       -4.43      4.43 o 
  -6  -8  12       12.79       24.22      6.09 o 
  -5  -8  12       20.72       24.62     10.16 o 
  -4  -8  12       40.51       49.14      7.10 o 
  -3  -8  12       17.68       17.99     11.25 o 
  -2  -8  12       13.29       11.35      3.72 o 
  -1  -8  12       50.50       48.91      5.84 o 
   0  -8  12       20.19       22.32      5.81 o 
   1  -8  12       69.41       69.50      8.71 o 
   2  -8  12        4.09        8.71      3.81 o 
  -8  -7  12        0.35       -4.65      4.65 o 
  -7  -7  12        1.75       -2.69      4.39 o 
  -6  -7  12        3.28        3.08      5.72 o 
  -5  -7  12        9.34        7.00      4.47 o 
  -4  -7  12        3.00       -3.02      3.02 o 
  -3  -7  12        9.95        5.72      3.66 o 
  -2  -7  12      108.69      101.16      8.37 o 
  -1  -7  12        1.10        2.27      2.57 o 
   0  -7  12      154.57      150.80     13.61 o 
   1  -7  12        3.63        5.63      3.81 o 
   2  -7  12       86.89       77.67      8.17 o 
   5  -7  12       10.18        5.99      6.53 o 
   6  -7  12       45.90       35.02     11.07 o 
  -8  -6  12       10.82        4.97      5.23 o 
  -7  -6  12       18.85       21.51      6.34 o 
  -6  -6  12       12.52       20.06     10.34 o 
  -5  -6  12       25.05       23.14      5.52 o 
  -4  -6  12        4.41        4.77      3.87 o 
  -3  -6  12      214.86      209.83     11.87 o 
  -2  -6  12        5.49        1.25      4.36 o 
  -1  -6  12        6.42        1.19      2.69 o 
   0  -6  12       40.21       38.47      6.90 o 
   1  -6  12      441.69      426.81     22.14 o 
   3  -6  12       68.05       57.71     11.25 o 
   4  -6  12       75.88       67.14     13.07 o 
   5  -6  12        0.53        5.63      6.71 o 
   6  -6  12        0.66       -0.73      5.81 o 
  -9  -5  12        3.98        5.96     11.98 o 
  -8  -5  12        7.13        5.03      5.43 o 
  -7  -5  12       26.16       41.09     12.25 o 
  -6  -5  12       42.42       56.06      8.31 o 
  -5  -5  12        0.62        0.64      3.21 o 
  -4  -5  12       12.81       11.80      4.49 o 
  -3  -5  12      988.49      940.59     32.21 o 
  -2  -5  12        4.56       -0.92      2.44 o 
  -1  -5  12        0.14       -0.43      2.37 o 
   0  -5  12      234.50      233.91     10.10 o 
   1  -5  12       30.04       26.68      5.63 o 
   2  -5  12       22.47       26.04      6.81 o 
   3  -5  12        5.66        4.94      2.89 o 
   4  -5  12        0.60       -1.27      2.99 o 
   5  -5  12       11.64       10.53      8.17 o 
   6  -5  12        4.40       15.61      8.71 o 
  -9  -4  12        7.20        9.27      6.47 o 
  -8  -4  12        5.56       11.41      7.98 o 
  -7  -4  12        2.06        4.91      4.98 o 
  -6  -4  12       18.53       17.46      7.44 o 
  -5  -4  12       10.69       11.25      4.63 o 
  -4  -4  12       52.19       55.32     11.16 o 
  -3  -4  12      167.35      183.26     12.16 o 
  -2  -4  12        8.26        5.73      3.99 o 
  -1  -4  12        4.73        7.31      2.75 o 
   0  -4  12        0.42        0.86      2.24 o 
   1  -4  12      121.78      137.06     12.16 o 
   2  -4  12      313.90      324.05     16.51 o 
   3  -4  12       37.89       41.44     16.79 o 
   4  -4  12        0.49        2.91      3.54 o 
   5  -4  12       48.11       49.34      6.08 o 
  -9  -3  12        6.68        9.16      6.81 o 
  -8  -3  12       43.63       54.57      9.14 o 
  -7  -3  12       11.49       14.18      5.14 o 
  -6  -3  12        4.04       -0.26      3.90 o 
  -5  -3  12      117.48      100.43      9.79 o 
  -4  -3  12       29.50       27.43      5.24 o 
  -3  -3  12        1.44        1.36      3.01 o 
  -2  -3  12      161.14      140.48      9.28 o 
  -1  -3  12       58.54       50.23      5.43 o 
   0  -3  12        0.02        1.23      2.04 o 
   1  -3  12        8.86        5.42      2.20 o 
   2  -3  12        0.89        0.01      1.71 o 
   3  -3  12        7.58        2.68      2.82 o 
   4  -3  12       11.48       23.12      4.45 o 
   5  -3  12        0.65        5.88      3.36 o 
  -9  -2  12        2.21       -4.04      5.26 o 
  -8  -2  12       23.35       23.14      6.64 o 
  -7  -2  12       45.74       35.00      7.04 o 
  -6  -2  12        0.37        2.32      3.78 o 
  -5  -2  12       57.47       48.90      7.18 o 
  -4  -2  12       41.63       44.67      6.38 o 
  -3  -2  12      149.64      140.09     10.44 o 
  -2  -2  12       97.52       99.87      8.31 o 
  -1  -2  12        0.16        1.26      2.20 o 
   0  -2  12       71.22       75.38      5.73 o 
   1  -2  12        0.57        0.98      2.06 o 
   2  -2  12        8.30        5.61      2.45 o 
   3  -2  12       15.33       12.75      4.42 o 
   4  -2  12      174.54      210.23     19.78 o 
   5  -2  12        1.82       -1.06      3.10 o 
  -9  -1  12        7.36        7.17      7.80 o 
  -8  -1  12       17.52       14.57      6.09 o 
  -7  -1  12       46.48       37.76      7.36 o 
  -6  -1  12       42.91       55.41      7.94 o 
  -5  -1  12       23.41       27.03      6.90 o 
  -4  -1  12      125.58      127.63     17.15 o 
  -3  -1  12       52.71       56.03      6.90 o 
  -2  -1  12        0.55        2.57      2.45 o 
  -1  -1  12       10.48       10.90      2.88 o 
   0  -1  12      139.01      142.70      8.50 o 
   1  -1  12       72.58       78.99      6.53 o 
   2  -1  12       31.21       32.54      3.94 o 
   3  -1  12       36.32       40.44      4.75 o 
   4  -1  12        7.27       12.60      3.40 o 
  -8   0  12        0.58        2.40      5.06 o 
  -7   0  12       38.92       34.59      7.41 o 
  -6   0  12       13.97       12.78      4.87 o 
  -5   0  12       51.57       42.36      9.89 o 
  -4   0  12       34.36       20.35      9.71 o 
  -3   0  12       51.26       55.53      6.93 o 
  -2   0  12      122.44      106.27      8.99 o 
  -1   0  12       38.45       47.14      5.34 o 
   0   0  12        5.35        4.90      2.59 o 
   1   0  12       10.73       12.34      3.14 o 
   2   0  12       32.39       51.90      6.75 o 
   3   0  12      126.07      129.67     12.98 o 
  -8   1  12       50.66       50.17     12.43 o 
  -7   1  12        6.55       -2.34      4.88 o 
  -6   1  12       29.74       20.43      5.66 o 
  -5   1  12        1.34       -0.36      3.59 o 
  -4   1  12        1.26        8.70      4.10 o 
  -3   1  12       39.65       27.05      5.63 o 
  -2   1  12       68.58       71.68      7.72 o 
  -1   1  12       54.56       52.01      6.40 o 
   0   1  12      195.09      198.50      9.44 o 
   1   1  12        1.14        0.97      2.45 o 
   2   1  12        8.87        9.86      4.23 o 
   3   1  12        0.08        1.13      3.72 o 
  -7   2  12        2.99       -2.98      4.87 o 
  -6   2  12       51.78       50.25      8.06 o 
  -5   2  12       48.46       73.40     16.88 o 
  -4   2  12        7.25        4.12      4.36 o 
  -3   2  12        6.04        4.39      3.84 o 
  -2   2  12        0.70        1.12      4.54 o 
  -1   2  12       28.48       32.96      5.48 o 
   0   2  12       24.05       32.00      5.37 o 
   1   2  12        3.73        8.68      3.24 o 
  -5   3  12       89.28      108.43     11.03 o 
  -4   3  12       10.72       12.75      4.94 o 
  -3   3  12        7.08        5.45      4.17 o 
  -2   3  12       44.73       56.71      7.80 o 
  -1   3  12      100.53       99.29      9.33 o 
  -3 -11  13       33.48       37.31      6.84 o 
  -2 -11  13        2.53        2.73      5.63 o 
  -1 -11  13       10.11       10.21      4.26 o 
   0 -11  13       40.24       37.93      8.17 o 
   1 -11  13        0.32        8.17      5.44 o 
  -5 -10  13       58.22       98.36     16.15 o 
  -4 -10  13       45.34       45.53      7.44 o 
  -3 -10  13       28.72       26.64      5.88 o 
  -2 -10  13        5.06        8.78      4.72 o 
  -1 -10  13      185.31      195.40     10.93 o 
   0 -10  13        4.00        5.26      4.54 o 
   1 -10  13       50.75       47.18      8.17 o 
   2 -10  13        1.26        5.44      4.36 o 
  -6  -9  13       31.09       24.68      6.93 o 
  -5  -9  13        8.33        2.29      4.81 o 
  -4  -9  13        1.12       -0.49      4.01 o 
  -3  -9  13       13.29        4.14      4.18 o 
  -2  -9  13        3.88        3.74      4.81 o 
  -1  -9  13       52.97       80.61      7.21 o 
   0  -9  13        0.01        1.63      4.36 o 
   1  -9  13       37.08       32.30      6.90 o 
   2  -9  13        0.03        1.45      3.45 o 
  -6  -8  13       80.09       98.70     11.13 o 
  -5  -8  13       32.29       26.49      6.41 o 
  -4  -8  13       17.08       18.95      5.32 o 
  -3  -8  13      119.44      121.91     10.43 o 
  -2  -8  13       11.34        7.64      3.91 o 
  -1  -8  13       25.73       20.81      4.36 o 
   0  -8  13      146.69      171.12     15.24 o 
   1  -8  13       11.85        8.35      4.72 o 
   2  -8  13        0.32       -2.72      3.45 o 
  -7  -7  13        8.71       21.71      6.33 o 
  -6  -7  13        8.01       15.89      5.37 o 
  -5  -7  13        3.15        1.92      4.16 o 
  -4  -7  13      101.39       96.33     12.43 o 
  -3  -7  13      109.33      103.38      9.30 o 
  -2  -7  13       38.08       39.52      5.45 o 
  -1  -7  13       16.86       14.22      3.82 o 
   0  -7  13       64.26       70.41      9.80 o 
   1  -7  13       14.18        7.98      4.17 o 
   2  -7  13        5.26        0.18      3.27 o 
  -7  -6  13        1.89        3.47      5.06 o 
  -6  -6  13        0.23        1.95      4.43 o 
  -5  -6  13       39.31       39.05      6.84 o 
  -4  -6  13      157.28      151.93     11.91 o 
  -3  -6  13       22.71       32.29      5.51 o 
  -2  -6  13      236.77      215.52     11.60 o 
  -1  -6  13        3.93        0.30      2.74 o 
   0  -6  13       13.23        5.08      4.72 o 
   1  -6  13       55.63       49.18      7.62 o 
   2  -6  13       23.30       20.32      5.08 o 
   3  -6  13        2.24        5.43      3.81 o 
   4  -6  13        0.00       -3.81      5.63 o 
  -8  -5  13        4.73        4.44      6.44 o 
  -7  -5  13       25.11       13.41      6.09 o 
  -6  -5  13        0.03       -0.02      7.98 o 
  -5  -5  13        0.00        0.66      3.97 o 
  -4  -5  13       43.71       44.18      7.35 o 
  -3  -5  13        6.83       13.37      4.17 o 
  -2  -5  13      179.90      169.17     21.78 o 
  -1  -5  13      102.92      114.93      8.32 o 
   0  -5  13      252.25      275.59     11.62 o 
   1  -5  13       76.27       85.83     10.16 o 
   2  -5  13       77.14       74.17      7.21 o 
   3  -5  13        0.00       -0.47      2.91 o 
   4  -5  13        5.64        8.08      3.21 o 
  -8  -4  13       15.34       13.17     12.70 o 
  -7  -4  13       44.89       41.47      9.80 o 
  -6  -4  13        1.08       -3.19      4.72 o 
  -5  -4  13        3.11        1.09      5.35 o 
  -4  -4  13       39.80       34.47      6.06 o 
  -3  -4  13      181.23      165.07     10.80 o 
  -2  -4  13      173.25      157.06     10.03 o 
  -1  -4  13        0.00       -0.96      2.35 o 
   0  -4  13       10.77        9.46      5.90 o 
   1  -4  13       10.90       10.64      3.75 o 
   2  -4  13       10.03        7.36      3.49 o 
   3  -4  13       27.73       28.22      5.81 o 
   4  -4  13        1.32        2.58      4.90 o 
  -8  -3  13        1.46       -3.53      4.98 o 
  -7  -3  13        0.00       -0.74      6.99 o 
  -6  -3  13       27.68       27.69     12.88 o 
  -5  -3  13        0.02        0.75      3.78 o 
  -4  -3  13        0.11       -1.02      3.90 o 
  -3  -3  13        3.93        5.22      3.01 o 
  -2  -3  13        0.87       -1.43      4.08 o 
  -1  -3  13      164.79      191.43     15.97 o 
   0  -3  13       42.64       40.47      4.30 o 
   1  -3  13        0.01        1.18      2.02 o 
   2  -3  13        0.42       -0.57      2.99 o 
   3  -3  13       95.21      128.64     11.16 o 
   4  -3  13        7.65       17.13      4.25 o 
  -8  -2  13       13.18       10.28      5.83 o 
  -7  -2  13       84.79       60.00      9.10 o 
  -6  -2  13       93.88      112.19     21.23 o 
  -5  -2  13        9.07        9.20      4.45 o 
  -4  -2  13        8.96        7.66      3.97 o 
  -3  -2  13       17.06       15.90      4.43 o 
  -2  -2  13        1.49        1.12      2.78 o 
  -1  -2  13        3.81        4.44      2.63 o 
   0  -2  13       39.01       38.50      5.57 o 
   1  -2  13        2.04       -0.53      2.26 o 
   2  -2  13       53.78       61.59      7.21 o 
   3  -2  13       19.32       27.20      5.41 o 
  -7  -1  13       10.85       23.88      6.48 o 
  -6  -1  13       73.49       57.52      9.07 o 
  -5  -1  13        7.11        8.22      4.52 o 
  -4  -1  13       10.07        4.08      3.98 o 
  -3  -1  13        3.74        2.76      3.46 o 
  -2  -1  13       97.39      112.26      9.21 o 
  -1  -1  13       72.34       60.29      6.79 o 
   0  -1  13       51.54       58.84      5.54 o 
   1  -1  13       51.75       58.33      5.45 o 
   2  -1  13        0.00       -0.69      3.49 o 
  -7   0  13        9.85        4.77      5.31 o 
  -6   0  13       57.00       54.80     15.42 o 
  -5   0  13        9.21        6.48      4.99 o 
  -4   0  13       38.95       19.99      5.19 o 
  -3   0  13       16.55       23.68      5.31 o 
  -2   0  13       39.26       47.06      6.33 o 
  -1   0  13       30.65       28.75      5.07 o 
   0   0  13       11.36        9.68      3.30 o 
   1   0  13        1.00        1.44      2.70 o 
  -5   1  13        8.80        5.54      6.71 o 
  -4   1  13       78.56      100.89     10.07 o 
  -3   1  13        4.29        0.21      6.17 o 
  -2   1  13       33.52       36.99      6.81 o 
  -1   1  13       48.00       53.95     12.61 o 
   0   1  13       12.73       17.19      4.34 o 
  -2 -10  14      132.40      127.46     16.79 o 
  -1 -10  14       37.77       47.54      9.44 o 
   0 -10  14        4.50        1.09      5.26 o 
  -4  -9  14        0.80       -0.77      4.45 o 
  -3  -9  14       24.13       16.57      5.09 o 
  -2  -9  14       10.52       19.63      4.80 o 
  -1  -9  14        0.13       -1.63      4.90 o 
   0  -9  14       19.26       24.50      7.08 o 
   1  -9  14        4.11       10.34      5.08 o 
   2  -9  14        0.08       -1.63      3.81 o 
  -5  -8  14      123.21      149.06     13.37 o 
  -4  -8  14       11.11        4.58      4.57 o 
  -3  -8  14        0.25       -3.33      3.33 o 
  -2  -8  14       41.80       32.43      5.52 o 
  -1  -8  14      100.88      101.99     12.52 o 
   0  -8  14       46.90       51.90      8.71 o 
   1  -8  14        2.20       -3.99      3.99 o 
   2  -8  14        1.33       -0.36      3.99 o 
  -6  -7  14        1.79        7.36      5.09 o 
  -5  -7  14       78.91       74.62      9.30 o 
  -4  -7  14       20.89       22.28      5.64 o 
  -3  -7  14        1.61        0.40      3.59 o 
  -2  -7  14       35.29       22.16      4.83 o 
  -1  -7  14        0.77        1.81      2.79 o 
   0  -7  14        4.31       -0.18      4.17 o 
   1  -7  14       23.70       26.13      6.53 o 
   2  -7  14       52.74       54.08      7.98 o 
   3  -7  14        5.51        5.81      3.45 o 
  -6  -6  14        0.04       -4.24      5.99 o 
  -5  -6  14      171.80      152.08     13.05 o 
  -4  -6  14        0.78        1.36      3.59 o 
  -3  -6  14        0.10        0.53      3.49 o 
  -2  -6  14       32.19       32.74      5.38 o 
  -1  -6  14        0.71        0.23      2.61 o 
   0  -6  14       16.07       25.04      6.53 o 
   1  -6  14        3.97        2.90      4.36 o 
   2  -6  14       24.37       29.58      5.99 o 
   3  -6  14        3.73        2.93      4.26 o 
  -6  -5  14        0.17        3.11      4.49 o 
  -5  -5  14       54.66       41.51      7.10 o 
  -4  -5  14        4.08        3.47      3.91 o 
  -3  -5  14       12.57       10.76      3.97 o 
  -2  -5  14       65.00       59.87      6.66 o 
  -1  -5  14       34.08       28.66      4.70 o 
   0  -5  14       89.54       89.39      6.70 o 
   1  -5  14       70.37       68.23      9.25 o 
   2  -5  14        2.82       -0.32      3.39 o 
   3  -5  14        1.25        1.57      3.08 o 
  -6  -4  14        5.38        3.97      7.35 o 
  -5  -4  14        7.39        6.77      4.67 o 
  -4  -4  14       27.78       19.31      8.26 o 
  -3  -4  14        5.58        4.06      3.77 o 
  -2  -4  14        4.31        3.61      3.40 o 
  -1  -4  14        5.77       12.18      3.84 o 
   0  -4  14        7.56        8.39      3.13 o 
   1  -4  14        1.22        3.34      3.38 o 
   2  -4  14        7.24        9.40      3.92 o 
  -6  -3  14       19.52       18.42      5.90 o 
  -5  -3  14        1.86       -3.81      4.05 o 
  -4  -3  14        0.87        2.06      3.77 o 
  -3  -3  14        2.44        2.90      3.46 o 
  -2  -3  14      108.88      105.69      9.09 o 
  -1  -3  14        0.03        1.36      2.95 o 
   0  -3  14       38.57       39.51      4.45 o 
   1  -3  14        3.91        5.32      2.44 o 
   2  -3  14       90.18       99.01      9.09 o 
  -6  -2  14       31.04       28.00     11.34 o 
  -5  -2  14        1.00        0.53      3.92 o 
  -4  -2  14        2.54        3.82      3.84 o 
  -3  -2  14       14.21       11.91      4.41 o 
  -2  -2  14      176.12      190.13     11.69 o 
  -1  -2  14       42.55       42.90      6.99 o 
   0  -2  14        6.18        4.84      2.91 o 
   1  -2  14       22.32       22.25      3.85 o 
  -5  -1  14        2.07        4.29      4.67 o 
  -4  -1  14       71.32       70.04      8.53 o 
  -3  -1  14       58.92       44.49      6.71 o 
  -2  -1  14       37.34       35.14      8.53 o 
  -1  -1  14       49.43       44.93      5.99 o 
   0  -1  14       16.32       13.83      4.04 o 
  -2  -8  15       22.11       19.96      4.62 o 
  -1  -8  15       24.68       31.39      8.17 o 
  -3  -7  15       45.70       54.63      8.44 o 
  -2  -7  15       23.05       19.86      4.83 o 
  -1  -7  15        0.98       -0.19      2.75 o 
   0  -7  15        5.25        4.72      5.44 o 
  -4  -6  15      138.47      141.00     12.10 o 
  -3  -6  15        2.57        2.25      3.82 o 
  -2  -6  15       86.55       85.53      8.06 o 
  -1  -6  15      106.77      115.32     29.31 o 
   0  -6  15       74.51       91.82     11.80 o 
  -4  -5  15       85.43       76.55      8.75 o 
  -3  -5  15       18.45       20.27      5.04 o 
  -2  -5  15       78.29       74.08      7.71 o 
  -1  -5  15       34.70       39.31      5.41 o 
   0  -5  15        0.04        4.17      4.90 o 
  -4  -4  15        2.73        2.44      3.79 o 
  -3  -4  15       50.75       59.53     11.89 o 
  -2  -4  15       32.74       28.36      6.90 o 
  -1  -4  15       27.25       29.63      5.00 o 
                                                 
